# Supplementary material for: Overexpression of miR390b promotes stem elongation and height growth in Populus
Source: Hortic Res. 2022 Nov 21;10(2):uhac258. doi: 10.1093/hr/uhac258 (PMC9907050; doi:10.1093/hr/uhac258)
Supplement: Web_Material_uhac258 [file web_material_uhac258.zip]

Archive with 5 entries (5 files):
- Supplementary dasaset 3 Gene expression levels of three OE-miR390b lines and WT in 717 hybrid poplar from RNA-seq.xlsx
- Supplementary dasaset 4 Differentially expressed genes between OE-miR390b line and WT in 717 hybrid poplar.xlsx
- Supplementary dataset 1 Expression levels of each miRNA during stem development in P. deltoides.xlsx
- Supplementary dataset 2 Differentially expressed miRNAs during stem development in P. deltoides.xlsx
- Supplementary Figures S1-S11+Tables S1-S4-2022.10.29-submitted.pdf
