# Supplementary material for: Overexpression of miR390b promotes stem elongation and height growth in Populus
Source: Hortic Res. 2022 Nov 21;10(2):uhac258. doi: 10.1093/hr/uhac258 (PMC9907050; doi:10.1093/hr/uhac258)
Supplement: Web_Material_uhac258 [file web_material_uhac258.zip › Supplementary dasaset 3 Gene expression levels of three OE-miR390b lines and WT in 717 hybrid poplar from RNA-seq.xlsx]

## Sheet: TMM for all genes
Supplementary dasaset 3 Gene expression levels of three OE-miR390b lines and WT in 717 hybrid poplar from RNA-seq. TMM (trimmed mean of M-values) normalization method was used to equate the overall expression levels of genes between different samples.
	WT-1	WT-2	WT-3	OE-42-1	OE-42-2	OE-42-3	OE-44-1	OE-44-2	OE-44-3	OE-65-1	OE-65-2	OE-65-3
Potri.008G164300.v3.1	0	0	0.051	0.048	0	0.047	0	0	0	0	0	0
Potri.017G019101.v3.1	9.359	6.642	12.798	6.555	6.98	5.774	6.109	6.745	7.069	8.474	9.642	6.581
Potri.015G082700.v3.1	0.344	0.159	0.05	0.143	0.186	0.092	0.45	0.507	0.254	0.145	0.271	0.18
Potri.014G022300.v3.1	0	0	0	0	0	0	0	0	0.285	0	0.305	0
Potri.016G107800.v3.1	0	0	0	0	0	0	0	0	0	0	0	0
Potri.006G067300.v3.1	0.096	0	0.251	0.079	0	0.077	0	0.154	0.07	0	0.075	0
Potri.006G191400.v3.1	20.635	22.739	22.317	20.972	21.993	21.026	23.059	20.674	23.511	20.249	20.654	22.752
Potri.008G213133.v3.1	0.394	0.653	0.826	0.521	0.763	0.694	1.156	1.074	0.927	0.066	0.558	0.37
Potri.014G029500.v3.1	1.335	1.011	1.833	1.42	1.463	1.605	1.493	1.607	1.123	1.483	1.502	1.195
Potri.008G131700.v3.1	77.785	70.921	73.767	82.944	75.456	75.196	70.857	73.344	74.572	77.612	80.566	76.883
Potri.009G018800.v3.1	107.146	109.706	122.924	104.593	117.983	110.795	116.681	126.779	114.463	115.648	118.307	113.012
Potri.007G056900.v3.1	4.826	4.753	4.989	4.723	3.557	3.714	3.065	4.844	3.771	4.195	3.674	4.139
Potri.010G023500.v3.1	21.138	22.095	23.082	25.677	22.534	24.495	21.876	26.041	25.038	25.576	23.206	26.006
Potri.014G034100.v3.1	7.382	6.635	7.391	8.475	7.754	7.353	7.554	8.988	8.629	8.369	7.317	8.639
Potri.015G053400.v3.1	16.057	15.014	15.144	14.843	13.009	15.503	14.226	14.12	14.364	12.73	16.947	14.939
Potri.002G096700.v3.1	10.907	13.066	10.817	9.431	10.786	7.964	9.404	12.288	13.068	11.497	9.49	12.627
Potri.001G451100.v3.1	2.763	2.75	1.971	1.384	1.469	2.099	1.424	1.576	1.499	1.284	2.52	1.538
Potri.003G223700.v3.1	0	0	0	0	0	0	0	0	0	0	0	0
Potri.T125650.v3.1	104.32	121.901	104.275	98.14	103.112	92.032	82.051	94.938	93.472	83.321	100.264	84.729
Potri.005G123800.v3.1	7.733	7.169	7.026	8.283	7.534	8.087	8.796	8.158	7.789	7.298	7.705	6.682
Potri.002G069700.v3.1	0	0	0	0	0	0	0	0	0	0	0	0
Potri.019G123300.v3.1	23.635	25.823	21.717	24.625	23.365	25.794	30.128	23.891	23.14	23.612	25.264	23.02
Potri.001G120500.v3.1	3.488	3.301	2.893	10.734	13.225	10.473	9.545	13.718	11.527	8.874	5.285	6.447
Potri.001G454200.v3.1	14.333	13.245	14.567	15.168	12.656	13.23	12.032	13.094	12.936	13.589	12.434	14.023
Potri.001G046500.v3.1	14.753	13.946	14.958	13.626	12.079	13.947	13.95	13.648	12.538	12.687	13.479	11.888
Potri.017G003700.v3.1	1.992	0.817	1.161	0.916	0.536	0.887	0.65	0.711	0.489	0.744	1.046	0.693
Potri.012G053500.v3.1	2.625	2.034	2.249	2.173	2.715	2.148	2.313	4.343	3.558	3.488	2.854	3.538
Potri.011G021000.v3.1	19.725	17.718	16.767	21.73	22.118	23.489	21.64	21.675	21.126	22.074	21.48	21.341
Potri.002G181800.v3.1	5.576	5.602	6.5	4.461	5.106	4.621	4.428	5.224	5.019	5.053	4.832	6.359
Potri.011G009500.v3.1	19.154	20.624	20.601	19.803	16.598	18.366	16.091	19.796	19.179	19.304	17.517	18.794
Potri.017G137900.v3.1	0.183	0.096	0.228	0.195	0.148	0.126	0.102	0.189	0.058	0.088	0.082	0.143
Potri.003G146600.v3.1	0	0	0	0	0.13	0.129	0	0	0	0.135	0	0.126
Potri.011G048100.v3.1	9.773	7.425	5.529	4.124	5.496	4.303	6.567	8.848	8.961	6.283	5.133	3.378
Potri.005G140900.v3.1	11.691	13.003	11.671	11.529	10.183	9.842	11.284	12.983	11.541	12.339	12.15	12.018
Potri.004G072100.v3.1	13.186	14.204	13.18	13.143	12.311	13.767	12.32	12.267	11.902	12.337	13.207	12.725
Potri.005G155800.v3.1	0	0	0.136	0	0	0.125	0	0	0	0	0	0
Potri.T090300.v3.1	0.161	0.186	0.035	0.067	0.065	0.065	0.079	0.097	0.059	0.101	0	0.095
Potri.001G193800.v3.1	0	0	0	0	0	0	0	0	0	0	0	0
Potri.008G158600.v3.1	16.96	16.501	17.22	18.068	14.626	16.99	13.883	17.616	16.363	16.578	16.043	16.951
Potri.019G022000.v3.1	0.75	0.077	0.292	0.345	0.135	0.535	0.327	0.402	0.246	0.351	0.328	0.196
Potri.007G084501.v3.1	0	0	0	0	0	0	0	0	0	0	0	0
Potri.006G244900.v3.1	16.211	13.89	15.577	20.561	15.054	17.63	13.845	16.141	17.215	17.891	14.896	18.265
Potri.001G317400.v3.1	12.241	14.28	14.016	13.596	12.411	13.555	10.516	12.113	11.778	13.313	13.843	14.077
Potri.007G075000.v3.1	0.143	0.088	0.083	0.079	0.039	0.038	0.047	0	0.141	0.12	0.075	0.037
Potri.T150200.v3.1	0	0	0	0	0	0	0	0	0	0	0	0
Potri.016G073200.v3.1	0	0	0	0	0	0	0	0	0	0	0	0
Potri.016G067400.v3.1	0.098	0.09	0.171	0.135	0.079	0.104	0.096	0.105	0.072	0.109	0.103	0.051
Potri.003G090600.v3.1	31.058	30.397	28.284	23.893	26.944	26.586	28.264	23.261	24.632	22.848	29.251	25.347
Potri.006G169200.v3.1	31.288	27.987	28.185	24.872	27.662	25.017	33.706	24.972	28.785	29.424	28.095	25.631
Potri.004G236500.v3.1	16.992	12.577	10.894	14.8	15.592	13.173	10.457	8.609	12.633	12.755	12.366	12.679
Potri.007G076400.v3.1	0	0	0	0	0	0	0	0	0	0	0.273	0.272
Potri.011G147500.v3.1	34.495	33.855	34.666	33.564	35.759	34.692	33.577	35.016	34.695	34.347	34.314	34.086
Potri.002G069500.v3.1	34.416	35.199	31.474	31.946	32.365	32.228	34.441	37.408	35.521	35.809	33.304	33.817
Potri.013G014200.v3.1	0	0	0	0.077	0	0	0	0	0	0	0	0
Potri.013G144100.v3.1	45.992	42.732	43.175	49.476	49.243	49.962	53.958	54.914	51.519	48.879	48.99	48.779
Potri.T149000.v3.1	2.139	2.17	2.057	1.239	1.037	1.544	0.628	0.343	0.945	1.618	0.674	1.173
Potri.018G101300.v3.1	0	0.03	0	0	0	0	0	0	0	0	0	0
Potri.001G141400.v3.1	32.344	34.176	34.63	37.147	39.775	36.739	41.712	36.213	38.039	34.86	36.257	33.49
Potri.012G051300.v3.1	55.656	53.955	49.586	59.272	63.261	57.562	64.306	64.892	65.159	61.565	59.143	59.065
Potri.005G155600.v3.1	51.902	47.681	53.353	47.752	39.31	45.817	37.43	42.242	38.782	43.432	44.493	45.458
Potri.T168900.v3.1	3.91	3.37	4.987	4.138	4.713	3.701	5.271	3.551	4.39	3.341	4.797	4.118
Potri.T093500.v3.1	0.822	0.885	0.958	0.454	1.993	0.879	1.073	1.321	0.908	1.613	0.864	1.074
Potri.006G113900.v3.1	36.604	32.827	29.87	35.503	35.483	33.586	34.927	34.659	36.389	38.338	36.936	36.247
Potri.016G085100.v3.1	0	0	0	0	0	0	0	0	0	0	0	0
Potri.015G107950.v3.1	0.594	0	0	0.164	0.48	0.318	0.388	0	0.292	0.333	0.468	0.466
Potri.005G066900.v3.1	13.148	13.488	14.17	14.54	13.736	14.544	16.424	14.198	14.357	13.531	17.679	14.83
Potri.017G093600.v3.1	95.471	97.339	98.089	93.688	72.062	84.527	59.274	80.776	72.55	87.5	86.686	84.674
Potri.007G134900.v3.1	2.26	1.444	1.824	3.166	0.843	2.51	2.213	1.117	1.793	2.046	2.739	1.771
Potri.009G128732.v3.1	20.417	16.635	16.156	16.035	15.533	16.255	16.634	18.908	18.438	17.04	19.372	21.601
Potri.003G023900.v3.1	38.709	37.339	40.673	36.151	33.02	34.978	29.737	34.444	35.081	37.877	35.544	38.268
Potri.001G021300.v3.1	2.389	1.616	1.114	1.318	1.93	0.766	2.65	1.534	2.345	0.937	1.129	0.749
Potri.008G111300.v3.1	0	0	0	0	0	0	0	0	0.211	0	0	0.224
Potri.004G055350.v3.1	0	0	0	0	0	0	0	0	0.57	0	0	0
Potri.018G020700.v3.1	40.925	40.188	39.134	44.126	50.698	43.015	50.635	41.913	44.444	46.504	44.331	44.401
Potri.007G112100.v3.1	0	0	0	0	0	0	0	0	0	0	0	0
Potri.005G213900.v3.1	4.118	4.454	4.593	3.291	3.901	2.619	3.893	3.535	3.137	4.059	2.797	3.894
Potri.006G053600.v3.1	5.002	6.057	4.647	5.951	8.336	6.269	9.489	4.519	8.289	7.36	4.926	5.634
Potri.011G025900.v3.1	0.125	0	0	0.103	0	0	0	0.2	0	0	0.098	0.098
Potri.006G281200.v3.1	39.698	38.116	39.149	40.62	39.474	39.003	40.454	42.862	41.12	47.929	44.91	45.451
Potri.001G016400.v3.1	2.097	1.693	0	1.085	0.212	1.051	0	2.315	2.124	1.102	0.207	1.027
Potri.009G065500.v3.1	34.885	32.827	34.571	37.777	39.099	34.179	37.211	37.4	36.667	36.652	34.711	35.798
Potri.009G089200.v3.1	47.617	46.462	45.919	52.782	64.792	54.714	65.449	62.66	60.598	60.051	60.546	56.422
Potri.009G039700.v3.1	4.13	5.457	6.342	4.803	5.411	5.729	5.464	4.84	6.493	5.161	5.188	5.684
Potri.006G179300.v3.1	0.336	0.723	1.566	0.834	0.633	1.167	0.439	0.45	0.165	1.036	0.529	0.877
Potri.006G188400.v3.1	0.553	0	0	0.196	0	0.063	0	0.19	0.174	0	0.124	0.124
Potri.004G196800.v3.1	59.561	65.14	66.22	64.084	56.419	61.596	55.246	59.155	58.235	62.957	60.474	67.971
Potri.002G195400.v3.1	0.153	0.211	0.133	0	0.308	0.367	0.747	0.061	0.73	0.385	0.18	0.12
Potri.001G147500.v3.1	36.7	35.073	37.291	37.379	39.548	39.052	36.807	37.871	34.983	38.757	41.007	35.051
Potri.005G211100.v3.1	16.471	13.95	14.648	17.407	14.054	16.754	13.728	17.117	15.751	15.639	14.849	17.062
Potri.002G165300.v3.1	0.343	0.136	0.257	0.203	0.435	0.236	0.528	0.315	0.108	0.329	0.386	0.345
Potri.001G367900.v3.1	151.97	144.459	141.839	153.664	171.27	146.33	162.175	177.946	176.48	173.524	166.995	168.039
Potri.005G055000.v3.1	15.182	15.92	16.329	9.221	9.884	10.424	8.983	6.929	9.492	9.918	9.035	8.301
Potri.T024200.v3.1	64.941	63.139	42.097	57.592	70.422	60.162	72.396	61.498	58.559	55.44	57.633	53.174
Potri.011G076200.v3.1	35.011	38.242	40.486	39.602	46.204	38.675	46.711	54.279	53.803	66.957	40.233	44.584
Potri.012G121500.v3.1	13.496	13.829	14.496	11.37	11.917	12.409	12.553	11.728	11.146	11.104	12.797	13.822
Potri.019G053300.v3.1	1.978	2.785	2.548	2.24	2.608	2.087	2.65	3.678	2.837	3.151	1.886	2.692
Potri.013G021900.v3.1	22.533	27.582	24.376	24.383	29.329	27.003	27.041	22.882	22.471	23.589	26.11	23.699
Potri.004G131500.v3.1	42.155	41.313	38.922	50.116	52.449	48.816	51.154	53.055	52.413	52.986	48.945	46.082
Potri.002G163200.v3.1	26.237	22.708	22.476	27.99	30.146	26.416	30.626	27.695	31.269	27.9	26.921	24.866
Potri.019G099800.v3.1	0.052	0	0	0.085	0.083	0.124	0.101	0.041	0	0.087	0.041	0.04
Potri.014G167400.v3.1	15.471	16.265	15.049	14.131	14.696	12.687	16.034	14.214	14.216	12.304	14.055	13.65
Potri.008G204050.v3.1	0	0	0	0.141	0	0	0	0	0	0.143	0	0.133
Potri.010G100100.v3.1	32.994	33.219	35.255	37.437	40.513	37.416	40.756	39.076	39.67	39.223	42.995	37.524
Potri.018G135000.v3.1	0.074	0.136	0.129	0.061	0	0.118	0.144	0	0.054	0	0.116	0.058
Potri.013G015200.v3.1	0	0.083	0	0	0	0	0	0.144	0	0	0	0.07
Potri.016G105700.v3.1	19.171	18.887	19.377	19.349	21.237	20.002	20.469	20.584	20.476	21.698	21.596	20.594
Potri.011G166850.v3.1	0	0.085	0.161	0.076	0.075	0	0	0	0	0.078	0	0
Potri.010G024300.v3.1	0	0	0	0	0.405	0	0	0	0	0	0.395	0
Potri.012G136700.v3.1	0.783	0.516	0.196	0.37	0.542	0.538	0.329	0.898	0.906	0.658	0.529	0.701
Potri.007G101100.v3.1	108.345	129.987	129.211	115.792	121.299	115.235	123.487	114.574	109.907	114.168	128.426	115.009
Potri.013G109900.v3.1	0	0	0	0	0	0	0	0	0	0	0	0
Potri.009G117500.v3.1	3.651	4.146	4.236	3.196	3.461	4.055	3.506	2.819	3.309	3.365	3.153	3.466
Potri.T024500.v3.1	9.167	12.632	10.348	10.757	9.845	9.028	9.657	10.064	7.435	11.317	9.508	10.819
Potri.002G053400.v3.1	7.315	3.176	3.461	7.621	11.472	7.937	9.689	7.394	6.401	6.439	6.034	6.675
Potri.T171500.v3.1	0	0	0.175	0	0.162	0	0	0.161	0.148	0.253	0.079	0.314
Potri.012G005000.v3.1	14.323	14.476	14.665	14.304	13.013	13.657	10.689	14.313	12.541	12.55	14.468	13.74
Potri.011G012501.v3.1	1.5	1.427	1.803	0.737	0.568	1.053	0.688	0.828	0.518	0.828	0.665	1.028
Potri.008G109200.v3.1	10.094	10.789	12.246	7.545	7.006	7.347	8.577	9.356	8.809	8.524	9.669	9.895
Potri.006G060500.v3.1	0	0	0	0	0	0	0	0	0	0	0	0
Potri.010G112500.v3.1	12.692	10.84	12.154	12.93	11.536	11.753	9.636	11.487	10.238	11.846	12.625	11.166
Potri.001G247700.v3.1	37.534	37.314	42.479	61.137	74.362	58.487	71.736	80.786	75.858	63.69	57.181	57.606
Potri.001G432300.v3.1	0.077	0.283	0.336	0.064	0	0.123	0	0	0.113	0.129	0.121	0.12
Potri.001G376200.v3.1	0	0	0	0	0	0	0	0	0	0	0	0
Potri.003G047300.v3.1	0	0	0	0	0	0	0	0	0	0	0	0
Potri.004G176500.v3.1	0	0	0	0	0	0	0	0	0	0	0	0
Potri.019G017850.v3.1	0	0	0	0.101	0	0	0	0	0	0	0	0
Potri.009G003550.v3.1	0	0	0.303	0	0	0.278	0	0	0	0	0	0
Potri.010G135150.v3.1	0	0	0.117	0	0	0	0	0	0	0.113	0.106	0
Potri.012G090100.v3.1	23.142	21.979	23.134	25.538	24.181	24.277	25.573	28.227	26.679	26.188	26.808	26.623
Potri.001G429800.v3.1	1.474	1.144	1.433	1.585	0.824	1.293	0.904	0.796	1.106	1.216	1.205	1.349
Potri.017G042366.v3.1	0	0	0	0	0	0	0	0	0	0	0	0
Potri.013G122200.v3.1	0	0	0	0	0	0	0	0.131	0	0	0	0
Potri.005G188000.v3.1	18.19	16.36	18.446	16.244	17.472	17.849	19.285	18.321	19.048	18.534	18.527	18.26
Potri.019G018700.v3.1	7.587	5.809	7.329	8.037	6.099	7.469	6.425	7.265	7.739	7.623	7.665	8.53
Potri.011G109600.v3.1	32.666	31.251	30.84	29.133	26.974	27.533	27.541	28.083	28.457	28.895	27.134	28.407
Potri.003G221500.v3.1	1.821	2.143	1.976	0.78	1.471	1.561	1.045	1.261	0.925	1.795	1.534	1.919
Potri.006G040000.v3.1	22.134	23.861	26.099	18.7	18.503	17.792	17.367	19.292	17.844	18.738	18.444	20.785
Potri.010G042300.v3.1	0.828	0.353	0.78	0.211	0.463	0.46	0.499	0.563	0.61	0.482	0.301	0.399
Potri.017G101900.v3.1	8.612	7.945	8.559	11.333	12.365	11.529	8.19	11.443	10.906	10.783	9.958	9.903
Potri.003G167600.v3.1	67.133	76.016	72.563	74.331	80.183	67.827	69.979	69.833	70.881	76.514	73.7	75.582
Potri.016G064000.v3.1	0	0	0	0	0	0	0	0	0	0	0	0
Potri.009G015900.v3.1	0	0	0	0	0	0	0	0	0	0	0	0
Potri.012G062300.v3.1	65.393	69.247	57.036	54.122	58.541	59.278	61.545	48.381	48.045	40.073	50.428	47.625
Potri.001G174950.v3.1	0	0	0	0	0	0	0	0	0	0	0	0
Potri.005G146100.v3.1	0.318	0.503	0.477	0.602	0.33	0.146	0.578	0.292	0.368	0.306	0.716	0.712
Potri.015G147400.v3.1	1.81	2.536	1.289	2.33	2.004	2.312	3.544	3.122	3.16	4.002	1.848	2.258
Potri.010G216600.v3.1	65.642	74.835	61.621	69.044	69.262	69.897	80.123	68.517	69.678	70.27	71.848	71.08
Potri.002G117000.v3.1	10.786	11.951	10.096	11.11	9.804	9.92	9.642	8.52	9.627	9.808	9.375	8.726
Potri.014G115000.v3.1	1.697	1.565	1.87	1.648	1.311	1.893	1.589	2.428	1.847	1.86	1.685	1.676
Potri.008G075200.v3.1	6.767	6.723	5.734	6.807	7.318	7.264	7.747	7.942	7.667	7.79	7.627	7.422
Potri.005G188200.v3.1	9.171	8.387	9.615	8.839	7.538	9.17	8.163	7.46	8.216	8.779	8.945	8.71
Potri.007G106300.v3.1	19.373	21.73	22.116	18.745	18.694	17.941	19.378	16.005	18.066	17.226	18.337	16.434
Potri.014G194900.v3.1	9.912	9.53	9.845	9.436	9.475	9.405	9.203	8.893	9.321	9.194	8.542	9.844
Potri.013G014500.v3.1	0	0.07	0	0	0	0	0	0	0.056	0.064	0	0.179
Potri.001G303000.v3.1	0	0	0	0	0	0.045	0	0	0	0	0	0
Potri.001G238000.v3.1	0	0	0	0	0	0	0	0	0	0	0	0
Potri.019G070520.v3.1	0.341	0.419	0.397	0.376	0.459	0.273	0.445	0.091	0.335	0.096	0.537	0.623
Potri.003G063800.v3.1	6.192	8.103	7.301	5.542	7.911	7.564	6.203	6.533	7.105	7.203	7.317	5.641
Potri.008G042000.v3.1	8.919	11.634	11.235	11.867	9.647	10.537	11.174	10.897	10.418	10.764	10.993	10.407
Potri.001G359400.v3.1	24.234	22.875	24.793	23.006	22.232	23.496	22.947	23.939	25.545	23.331	24.003	24.202
Potri.001G119766.v3.1	0.136	0.376	0.237	0.112	0.329	0.109	0.399	0.763	0.3	0.114	0.428	0
Potri.001G468700.v3.1	14.232	15.732	14.311	15.175	16.299	16.385	14.604	15.547	17.815	14.445	15.017	15.805
Potri.016G072500.v3.1	6.569	10.605	6.82	5.267	5.142	8.561	8.643	6.264	6.35	6.904	5.175	5.147
Potri.009G160500.v3.1	18.165	20.132	20.542	14.983	12.723	15.712	12.504	14.885	15.113	14.595	17.046	15.932
Potri.003G203400.v3.1	0	0	0	0	0	0	0	0	0	0	0	0
Potri.002G073100.v3.1	0	0	0	0	0	0	0	0	0	0	0	0
Potri.008G045300.v3.1	53.167	60.842	58.931	54.001	52.895	53.212	57.58	67.579	66.849	60.082	51.748	49.979
Potri.017G099500.v3.1	0	0	0	0	0	0	0.126	0	0	0	0	0
Potri.013G091500.v3.1	0	0	0	0	0	0	0	0	0	0	0	0
Potri.005G082600.v3.1	303.948	271.33	238.744	355.946	402.048	340.031	375.068	349.133	352.705	326.372	363.357	332.558
Potri.004G213900.v3.1	1.012	1.601	0.253	1.077	1.519	0.812	0.849	2.206	1.384	1.459	1.139	1.133
Potri.003G075500.v3.1	6.509	7.346	7.063	6.879	6.809	8.017	7.113	8.681	7.448	6.646	7.234	8.288
Potri.009G169750.v3.1	0	0	0	0	0	0	0	0	0	0	0	0
Potri.006G134050.v3.1	0	0	0	0	0	0	0	0	0	0	0	0
Potri.016G036000.v3.1	7.707	7.224	6.765	6.584	6.952	7.05	5.849	4.548	4.65	5.855	6.291	6.79
Potri.001G299400.v3.1	1.804	0.666	1.472	0.398	1.166	0.965	0.707	0.386	0.709	0.809	0.379	0.188
Potri.019G125800.v3.1	0	0	0	0	0	0	0	0	0	0	0	0
Potri.018G095400.v3.1	0.182	0.168	0.159	0.151	0	0.292	0	0	0.268	0.153	0	0
Potri.001G248700.v3.1	0.591	0.629	1.112	0.564	0.918	0.656	0.623	0.985	1.205	0.917	0.859	1.388
Potri.010G023201.v3.1	17.43	16.121	16.342	17.244	12.826	15.154	13.356	14.25	15.178	14.957	14.833	14.663
Potri.002G042500.v3.1	1.028	0.948	1.217	1.099	0.951	0.944	1.153	1.513	1.119	1.368	1.181	1.392
Potri.010G200600.v3.1	5.71	5.853	7.177	7.319	7.626	7.283	7.028	7.674	6.922	7.468	6.279	7.488
Potri.002G136400.v3.1	0.775	1.472	1.713	1.811	1.694	1.791	1.651	1.537	1.276	1.993	1.508	2
Potri.001G448900.v3.1	19.962	20.697	20.399	20.074	18.637	20.133	17.811	20.723	20.774	19.495	19.433	20.466
Potri.019G031000.v3.1	27.644	29.663	32.393	37.049	38.049	36.873	36.895	38.476	38.788	36.697	35.456	35.033
Potri.006G094400.v3.1	1.207	1.98	2.58	1.444	1.626	1.614	1.182	0.539	1.186	1.128	1.691	1.156
Potri.001G253800.v3.1	3.16	2.952	3.177	2.681	2.266	2.123	2.669	3.68	2.502	2.624	3.019	4.023
Potri.006G004300.v3.1	1.181	1.124	2.364	1.608	1.323	1.1	1.007	1.927	1.683	1.473	1.11	1.074
Potri.006G027900.v3.1	0	0	0	0	0	0	0	0	0	0	0	0
Potri.001G242400.v3.1	7.417	5.626	5.692	6.787	7.724	6.709	8.432	6.717	6.798	7.414	6.168	5.714
Potri.001G330400.v3.1	29.818	29.313	29.189	27.728	29.859	27.885	31.223	29.768	27.979	29.038	29.477	26.97
Potri.011G064300.v3.1	0	0	0	0	0	0	0	0	0	0	0	0
Potri.004G216100.v3.1	3.868	4.217	3.733	4.782	4.871	4.875	5.804	4.437	5.18	4.604	3.997	4.526
Potri.T057100.v3.1	0	0	0	0	0	0	0	0	0	0	0	0
Potri.018G119850.v3.1	0	0	0	0	0	0	0	0	0	0	0	0
Potri.017G013100.v3.1	26.051	26.721	24.499	32.306	29.357	32.268	34.61	25.598	33.827	29.575	28.185	28.366
Potri.006G196700.v3.1	0	0	0	0	0	0	0	0.184	0	0	0	0
Potri.011G027300.v3.1	0	0	0	0	0	0	0	0	0	0	0	0
Potri.003G165500.v3.1	0.108	0.398	0.472	0.179	0	0	0	0.087	0.08	0.091	0.085	0
Potri.006G189400.v3.1	5.039	6.245	5.246	4.743	5.034	4.473	4.971	4.108	4.929	4.042	5.242	3.978
Potri.010G208600.v3.1	0.18	0	0	0	0	0.072	0	0	0.066	0	0	0.141
Potri.010G082200.v3.1	13.303	16.027	10.781	13.172	13.841	13.641	16.236	13.072	13.958	11.031	13.447	11.755
Potri.001G412800.v3.1	11.103	9.306	9.509	9.189	8.515	9.085	10.925	8.146	9.339	9.05	9.191	8.213
Potri.012G025300.v3.1	0	0	0	0	0	0	0	0	0	0	0	0
Potri.005G240700.v3.1	138.191	198.103	143.446	186.733	105.877	177.636	136.09	152.782	158.666	161.235	210.593	182.133
Potri.011G099901.v3.1	0	0	0	0	0	0	0	0	0	0	0	0
Potri.001G265000.v3.1	0.379	1.048	0	0.313	0	0	1.112	0.304	0.558	0	0	1.187
Potri.010G181100.v3.1	0	0	0	0	0	0	0	0	0	0	0	0
Potri.010G214300.v3.1	9.538	8.746	8.014	8.769	7.891	9.642	10.177	8.301	8.412	7.515	9.156	9.733
Potri.005G028500.v3.1	1.058	0.813	0.514	1.605	0.76	1.131	1.266	1.51	0.952	1.136	1.203	1.427
Potri.013G100800.v3.1	112.433	171.13	236.021	143.177	46.934	101.164	80.279	117.349	90.606	133.116	123.854	134.723
Potri.006G110400.v3.1	26.417	26.527	29.401	23.881	25.283	24.298	26.01	22.89	26.013	23.925	22.731	21.944
Potri.017G120400.v3.1	1.176	1.982	1.654	1.016	0.62	0.902	0.601	1.273	1.055	0.774	1.007	0.641
Potri.010G197700.v3.1	14.191	13.658	13.89	13.61	13.381	13.47	11.746	13.698	13.554	14.096	14.822	12.173
Potri.003G153400.v3.1	11.993	11.602	12.469	10.838	12.1	13.206	13.075	10.515	12.413	9.974	11.542	11.174
Potri.007G101201.v3.1	13.31	14.064	13.269	12.365	9.903	11.491	10.97	10.688	10.402	10.733	12.197	10.8
Potri.001G033200.v3.1	36.555	33.28	41.494	34.421	35.152	37.343	37.726	35.561	39.278	37.686	39.609	38.218
Potri.016G133200.v3.1	4.714	4.264	4.849	4.208	3.884	3.188	5.249	4.379	4.629	3.419	4.078	4.2
Potri.014G018000.v3.1	18.424	16.842	17.953	17.985	15.896	18.186	16.243	16.111	17.457	16.331	17.316	18.484
Potri.009G040900.v3.1	43.584	43.626	43.457	51.608	57.411	46.262	63.259	67.732	60.992	49.377	53.947	50.495
Potri.010G243600.v3.1	0.479	0.331	0.209	0.694	0.097	0.576	0.469	0.192	0.088	0.201	0.472	0.375
Potri.004G077100.v3.1	3.076	2.458	2.986	3.127	2.916	3.147	2.466	1.867	2.354	2.199	2.824	3.776
Potri.011G166800.v3.1	32.877	30.671	31.488	35.772	36.264	35.33	38.203	34.669	35.333	32.688	33.394	31.438
Potri.007G086700.v3.1	16.736	17.208	17.984	18.101	15.964	15.168	17.404	14.796	16.489	17.376	15.898	16.905
Potri.001G468100.v3.1	2.836	3.747	3.417	2.664	2.353	2.766	1.651	4	1.637	2.062	2.777	2.222
Potri.001G467500.v3.1	0	0	0	0	0	0	0	0	0	0	0	0
Potri.019G081300.v3.1	0	0.079	0	0	0	0	0.084	0	0	0	0.067	0
Potri.002G024200.v3.1	23.163	21.368	20.82	26.562	26.494	25.59	29.646	26.929	27.335	26.709	24.55	23.504
Potri.019G009900.v3.1	3.54	3.266	4.147	2.109	1.888	1.703	3.05	3.752	3.389	3.214	2.231	2.995
Potri.016G097400.v3.1	0.058	0	0.051	0	0.094	0	0	0	0	0	0.046	0.046
Potri.011G114700.v3.1	0	0	0	0	0	0	0	0	0	0	0	0
Potri.018G060600.v3.1	0	0	0	0	0	0	0	0	0	0	0	0
Potri.012G103100.v3.1	21.829	25.844	25.287	19.648	20.063	21.811	22.352	19.355	21.77	19.959	19.992	18.243
Potri.001G073850.v3.1	0	0	0	0	0	0	0	0	0	0	0	0
Potri.018G043000.v3.1	0	0	0	0	0	0	0	0	0	0	0	0
Potri.015G068200.v3.1	0	0	0.196	0	0.091	0	0.11	0.09	0	0	0.177	0.176
Potri.016G107200.v3.1	59.162	61.816	55.573	48.701	46.249	49.247	56.279	48.536	47.403	48.327	54.87	54.82
Potri.013G069600.v3.1	14.573	13.75	13.61	16.859	20.338	15.407	18.376	19.548	18.091	18.147	16.395	17.775
Potri.009G042500.v3.1	0.425	0.305	0.413	0.391	0.458	0.53	0.555	0.683	0.904	0.794	0.372	0.888
Potri.009G138800.v3.1	1.4	1.163	1.224	2.086	1.358	1.797	1.234	0.787	0.928	1.177	0.662	0.549
Potri.T161800.v3.1	0	0	0	0	0.025	0	0.03	0	0	0	0.024	0
Potri.019G121100.v3.1	0.106	0	0.093	0	0	0	0	0	0	0	0	0
Potri.011G072732.v3.1	0.384	0.027	0.284	0.269	0.358	0.308	0.261	0.356	0.305	0.398	0.21	0.602
Potri.T075500.v3.1	0	0	0	0	0	0	0	0	0	0	0	0
Potri.015G109200.v3.1	189.625	153.198	180.255	263.633	315.606	256.174	286.77	293.244	298.6	280.72	214.064	222.199
Potri.009G042400.v3.1	9.849	10.509	11.855	9.337	7.69	8.134	7.16	9.325	8.444	9.825	8.888	9.616
Potri.003G105000.v3.1	34.876	32.34	35.699	37.438	32.726	33.493	32.212	36.251	32.828	35.564	33.136	34.361
Potri.002G120800.v3.1	0	0	0.041	0	0.038	0	0	0.075	0.034	0	0.037	0.073
Potri.013G011100.v3.1	12.665	11.736	12.968	13.787	12.999	11.85	13.126	13.285	13.571	12.327	12.449	13.141
Potri.019G003300.v3.1	0	0	0	0	0	0	0	0	0	0	0	0
Potri.013G160800.v3.1	0	0.042	0.04	0	0	0.036	0	0	0	0.038	0.108	0
Potri.016G140000.v3.1	17.283	17.945	16.839	15.307	17.572	18.516	20.356	14.852	18.177	18.124	16.028	17.439
Potri.019G021950.v3.1	0.176	0.081	0.077	0.583	0.284	0.282	0.086	0	0.065	0.296	0.554	0.276
Potri.005G238200.v3.1	2.208	2.485	2.166	1.471	2.35	2.592	2.69	2.509	2.539	2.31	1.485	2.321
Potri.004G080700.v3.1	0	0.11	0	0.099	0.481	0.096	0.233	0.287	0	0.501	0	0.093
Potri.012G057900.v3.1	25.558	34.491	34.272	25.012	16.813	20.983	16.232	19.691	17.742	17.495	18.434	21.377
Potri.012G077700.v3.1	23.487	24.063	24.755	27.484	19.183	22.607	19.641	26.332	24.174	23.712	22.382	25.08
Potri.001G377100.v3.1	2.457	2.748	2.278	1.972	2.948	1.911	2.77	2.332	2.906	3.255	2.698	2.334
Potri.016G129700.v3.1	9.399	7.116	7.364	11.411	11.248	10.418	11.416	9.22	11.264	9.617	9.046	10.108
Potri.002G203300.v3.1	3.058	3.224	1.528	2.893	1.412	1.051	3.422	1.403	3.539	2.571	2.753	2.738
Potri.001G423700.v3.1	14.546	13.419	12.898	15.68	15.558	15.111	14.85	11.264	12.847	11.446	13.62	12.451
Potri.001G107500.v3.1	38.708	43.282	43.006	39.302	41.479	41.984	39.63	38.587	38.598	38.49	41.986	40.519
Potri.005G075200.v3.1	0	0	0	0	0	0	0	0	0	0	0	0
Potri.003G159200.v3.1	14.243	17.051	16.643	13.505	11.359	12.458	14.261	14.102	14.834	14.106	13.217	15.059
Potri.019G010700.v3.1	4.462	3.71	3.541	4.178	3.059	3.767	2.788	3.347	3.394	3.406	4.093	3.725
Potri.012G118150.v3.1	0	0.46	0	1.238	0	0	0.488	0	0	1.258	0	0
Potri.004G105500.v3.1	0	0.502	0.119	0.169	0.275	0.055	0.067	0.273	0.35	0.286	0.268	0.32
Potri.001G093300.v3.1	2.642	3.614	3.346	4.6	5.522	4.531	4.371	4.61	3.758	3.524	3.733	3.855
Potri.006G195200.v3.1	16.532	21.017	16.179	14.159	14.886	13.456	18.602	14.596	13.568	16.665	16.911	14.305
Potri.007G017400.v3.1	0.977	0.848	0.728	0.285	0.604	0.668	0.647	0.415	0.36	0.411	0.815	0.338
Potri.002G219200.v3.1	79.549	90.465	80.574	76.278	86.629	80.034	88.641	85.442	84.28	82.104	83.905	85.118
Potri.010G219700.v3.1	59.266	52.282	61.475	56.562	63.547	56.196	65.703	56.811	58.968	53.461	58.702	54.269
Potri.012G038800.v3.1	5.869	6.659	4.618	5.1	5.121	4.989	4.022	3.252	4.408	4.49	4.67	3.081
Potri.004G161100.v3.1	37.785	36.737	39.345	41.006	41.559	42.473	38.197	41.48	43.033	40.726	37.02	40.049
Potri.019G098400.v3.1	0	0	0	0	0	0	0	0	0	0	0	0
Potri.010G222900.v3.1	4.705	5.856	6.137	4.512	4.586	4.971	6.142	5.997	5.39	5.713	6.001	4.622
Potri.015G082432.v3.1	11.233	8.907	8.221	8.409	9.688	9.211	11.616	8.209	8.598	8.648	9.247	7.515
Potri.015G041200.v3.1	28.951	26.513	27.447	28.635	31.154	28.897	30.119	32.316	31.842	31.426	31.804	32.653
Potri.013G054600.v3.1	0.122	0.113	0	0	0	0	0	0.098	0	0	0	0.096
Potri.005G035000.v3.1	10.311	13.09	13.099	15.391	15.167	15.904	15.014	19.745	16.616	17.042	15.275	15.467
Potri.003G167700.v3.1	81.721	86.547	78.09	99.899	114.097	106.374	119.138	88.59	100.327	98.595	93.416	88.229
Potri.002G079800.v3.1	0	0	0	0.131	0.382	0	0	0	0	0	0.124	0.247
Potri.012G086800.v3.1	25.456	25.366	23.682	29.307	36.39	28.269	38.105	29.941	31.065	29.703	27.318	26.401
Potri.014G166600.v3.1	1.821	1.56	0.398	0.915	0.946	1.095	0.446	3.551	1.916	0.765	0.922	1.681
Potri.013G158100.v3.1	11.268	10.458	11.887	9.184	9.851	10.932	11.602	10.753	11.779	9.56	10.388	10.223
Potri.002G051600.v3.1	5.355	3.978	5.776	4.144	3.203	4.574	4.63	3.965	4.097	3.508	4.602	4.087
Potri.018G078701.v3.1	26.468	24.346	20.907	24.596	24.699	26.876	27.657	24.299	24.451	26.612	23.412	24.193
Potri.002G169400.v3.1	46.2	49.676	49.806	43.211	43.003	38.555	45.845	50.635	45.346	44.157	46.848	46.041
Potri.015G082500.v3.1	32.549	33.166	31.173	36.572	35.902	36.151	37.324	32.79	36.174	33.792	37.531	34.581
Potri.012G048300.v3.1	6.017	6.147	5.187	4.817	5.725	4.826	4.46	5.283	5.363	5.012	5.538	4.957
Potri.013G013500.v3.1	75.998	92.931	100.66	88.213	88.362	81.764	99.327	126.346	111.098	107.411	98.231	104.227
Potri.014G116500.v3.1	230.85	254.373	244.19	243.378	266.605	232.385	247.009	269.525	263.853	254.623	260.166	255.938
Potri.008G080600.v3.1	0.039	0	0	0.032	0.032	0	0	0	0	0	0.031	0
Potri.006G220100.v3.1	340.804	319.283	347.477	400.705	347.706	355.342	345.846	412.264	398.017	390.817	378.963	395.968
Potri.009G003100.v3.1	10.099	8.459	11.23	10.485	11.882	11.297	13.011	13.018	13.636	10.279	11.132	11.14
Potri.013G013400.v3.1	0.177	0.218	0.155	0.098	0.143	0.047	0	0.142	0	0.05	0.046	0.046
Potri.019G023400.v3.1	10.587	7.414	6.756	7.291	5.682	8.181	7.187	7.136	6.943	6.497	7.001	7.083
Potri.011G131400.v3.1	299.758	350.186	357.711	429.277	531.528	449.655	528.103	524.929	520.021	492.745	465.859	466.635
Potri.009G137800.v3.1	90.475	86.987	92.082	89.827	84.175	88.728	88.321	93.435	91.231	98.47	95.457	99.718
Potri.011G038800.v3.1	0.538	0.629	0.596	0.802	0.725	0.834	0.562	0.518	0.66	0.603	0.452	0.675
Potri.002G129232.v3.1	0	0	0	0	0	0	0	0	0	0	0	0
Potri.018G112500.v3.1	13.066	13.843	12.182	17.024	17.774	17.561	24.487	23.362	21.989	16.135	17.893	14.916
Potri.009G037600.v3.1	3.947	3.508	2.483	3.386	3.539	3.744	4.1	3.44	4.147	3.318	3.071	3.168
Potri.006G143100.v3.1	0	0	0	0	0	0	0	0	0	0	0	0
Potri.001G134700.v3.1	0.036	0	0	0.089	0.029	0	0	0.029	0.026	0	0.028	0
Potri.001G367800.v3.1	0	0	0	0	0	0	0	0	0	0	0	0
Potri.005G034500.v3.1	1.039	0.787	0.843	0.921	1.139	0.922	1.162	1.043	0.983	0.811	0.964	0.93
Potri.011G130200.v3.1	0	0	0	0	0	0	0	0	0	0	0	0
Potri.003G148700.v3.1	14.077	12.064	14.395	15.627	13.46	13.561	13.239	13.177	13.782	13.306	13.19	12.813
Potri.018G041200.v3.1	1.247	1.342	0.727	0.516	1.007	0.5	0.203	0.834	1.836	0.699	0.982	1.302
Potri.018G059600.v3.1	0	0	0	0	0	0	0	0	0	0	0	0
Potri.016G017600.v3.1	0	0	0.11	0	0	0	0	0	0	0	0	0
Potri.011G023700.v3.1	6.518	6.184	3.744	5.394	2.859	5.526	2.917	3.29	2.743	3.757	5.721	4.231
Potri.004G165500.v3.1	59.074	44.543	50.703	37.06	51.871	47.378	51.236	34.007	32.977	36.513	47.814	44.592
Potri.004G222400.v3.1	10.652	9.219	9.792	14.496	18.765	14.311	16.826	12.698	13.546	15.88	13.063	11.615
Potri.011G089000.v3.1	20.396	18.171	17.887	21.771	26.336	22.116	27.31	23.062	22.648	21.582	22.325	18.419
Potri.014G039500.v3.1	2.199	1.961	2.883	3.397	1.658	1.94	1.507	1.53	2.105	1.725	1.155	1.952
Potri.013G071100.v3.1	61.22	61.532	61.607	58.11	70.218	67.572	69.748	61.742	63.372	63.061	66.712	55.411
Potri.003G176400.v3.1	1.279	0.643	1.27	1.203	0.845	1.492	1.195	0.7	0.77	1.319	1.465	1.138
Potri.010G094700.v3.1	79.063	80.063	69.434	64.901	48.533	63.911	44.518	52.357	51.273	59.191	55.498	56.978
Potri.015G074300.v3.1	0	0.095	0	0	0.083	0	0	0	0	0	0	0
Potri.006G246900.v3.1	0	0.62	0.882	0.835	0.815	0.27	0	0.27	0	0.283	0	0
Potri.002G192100.v3.1	0.115	0.106	0.502	0.38	0.185	0.368	0.225	0.092	0.254	0	0	0.27
Potri.T062701.v3.1	0	0	0	0	0	0	0	0	0	0	0	0
Potri.015G115000.v3.1	0	0	0	0	0	0	0	0.212	0.194	0	0	0
Potri.017G067600.v3.1	10.252	9.937	11.276	9.384	9.581	9.624	9.297	9.484	8.663	9.493	9.156	8.994
Potri.016G109800.v3.1	1.237	1.521	1.201	1.251	0.999	1.102	1.211	1.214	0.607	1.271	1.083	1.184
Potri.004G200900.v3.1	4.231	3.306	3.199	3.912	4.065	4.28	2.948	3.489	3.846	4.166	3.934	3.763
Potri.001G409900.v3.1	1.103	0.971	0.921	0.83	0.648	0.563	0.835	0.684	0.628	0.717	0.553	0.746
Potri.003G088200.v3.1	0	0	0	0	0	0	0	0	0	0	0	0
Potri.012G047600.v3.1	0.059	0.108	0	0.194	0.19	0.141	0.115	0	0	0.049	0.046	0.092
Potri.018G019800.v3.1	1.25	1.696	1.286	0.974	0.416	0.826	0.576	0.945	0.542	0.618	1.275	0.864
Potri.018G004900.v3.1	0	0	0	0	0	0	0	0	0	0	0	0
Potri.008G050700.v3.1	0.813	0.4	0.71	1.031	0.657	0.217	0.424	1.958	1.476	0.455	0.469	0.976
Potri.002G173700.v3.1	33.309	28.467	26.599	23.868	25.398	27.292	26.965	27.326	24.212	25.095	28.967	29.712
Potri.015G127000.v3.1	0.313	0.289	0.616	0.13	0.316	0.314	0.153	0.063	0.462	0.461	0.309	0.675
Potri.003G193400.v3.1	0	0	0	0	0	0	0	0.082	0	0	0	0
Potri.009G002700.v3.1	0	0	0	0	0	0	0	0	0	0	0	0
Potri.005G088700.v3.1	13.154	10.983	8.006	18.535	17.893	19.897	21.111	16.111	18.884	12.599	14.626	14.219
Potri.010G092500.v3.1	31.431	32.21	31.8	33.457	35.672	34.499	29.902	36.233	34.722	32.011	34.398	33.638
Potri.012G131700.v3.1	0	0	0	0	0	0	0	0	0	0	0	0
Potri.001G323200.v3.1	12.034	10.044	8.317	8.632	8.705	8.273	9.202	7.915	6.077	7.516	9.751	7.004
Potri.001G252400.v3.1	6.755	5.811	5.275	6.659	5.948	7.304	4.979	4.205	5.45	4.977	6.039	5.619
Potri.005G011000.v3.1	2.56	1.732	2.507	2.599	2.399	2.656	2.239	3.015	3.017	2.554	2.958	2.674
Potri.007G014400.v3.1	0.977	0.768	1.234	1.109	0.585	1.074	1.276	0.959	1.44	0.761	1.112	1.361
Potri.019G083300.v3.1	56.689	64.457	60.991	49.314	54.115	52.341	52.671	53.61	53.666	51.265	56.226	53.566
Potri.006G141100.v3.1	48.936	57.66	52.229	59.27	59.113	51.099	54.127	62.368	56.771	55.401	65.119	57.397
Potri.005G235800.v3.1	30.173	31.2	33.239	31.376	30.005	28.808	34.736	32.571	32.314	31.593	28.733	31.173
Potri.001G058000.v3.1	0.591	0	0.646	0.245	0	0	0	0.237	0.218	0	0	0.116
Potri.008G044800.v3.1	43.32	55.552	40.839	44.062	50.13	44.633	52.124	44.269	47.375	48.27	47.286	41.863
Potri.007G042400.v3.1	3.458	3.671	3.852	3.607	2.986	2.964	3.154	3.234	3.594	3.863	3.434	3.303
Potri.010G089800.v3.1	9.304	10.112	14.117	11.152	14.257	10.463	12.302	13.482	13.625	13.217	11.373	12.819
Potri.003G217700.v3.1	13.158	13.807	16.84	15.044	15.198	13.708	14.698	16.738	15.917	15.7	15.851	15.942
Potri.017G039900.v3.1	0.122	0.336	0	0.101	0.196	0	0.119	0.098	0.179	0.102	0.192	0.19
Potri.T119600.v3.1	0	0	0	0	0	0	0	0.082	0	0	0.081	0
Potri.017G086200.v3.1	5.338	7.28	5.631	4.898	3.422	3.723	3.181	4.613	3.632	5.415	3.977	4.864
Potri.008G191900.v3.1	6.38	5.711	5.511	7.418	8.101	7.432	8.106	8.508	7.663	7.599	6.642	6.427
Potri.017G058600.v3.1	7.861	8.08	7.563	7.16	7.106	7.169	6.713	5.621	6.186	6.73	6.476	6.244
Potri.004G146000.v3.1	0.156	0.361	0.274	0.194	0.569	0.565	0.23	0.126	0.288	0.329	0.185	0.184
Potri.013G081300.v3.1	31.595	27.678	31.887	39.798	30.293	33.769	31.593	37.466	36.149	35.006	31.74	33.868
Potri.018G124900.v3.1	0	0	0	0	0	0	0	0	0	0.059	0	0
Potri.004G030000.v3.1	7.187	6.331	6.453	7.984	7.481	8.101	8.114	6.551	6.866	6.369	6.376	6.189
Potri.002G195901.v3.1	78.272	66.313	56.793	76.681	83.032	71.316	76.114	61.142	83.525	84.162	75.506	61.325
Potri.001G372100.v3.1	11.444	13.181	15.584	15.958	17.26	15.13	17.656	15.817	15.885	14.462	15.463	13.694
Potri.019G024400.v3.1	220.28	236.007	251.525	291.379	305.349	266.032	300.525	507.521	435.13	374.11	296.664	357.941
Potri.014G118000.v3.1	20.648	23.115	24.101	19.352	17.134	19.424	20.216	19.313	19.727	19.189	20.487	19.543
Potri.011G019500.v3.1	0.274	0.278	0.408	0.318	0.576	0.242	0.268	0.286	0.303	0.507	0.324	0.236
Potri.T073300.v3.1	0.124	0	0	0	0	0	0.121	0	0	0	0.098	0
Potri.017G007900.v3.1	0	0	0	0	0	0.033	0	0	0	0.07	0	0
Potri.011G057400.v3.1	9.216	8.502	8.96	8.554	8.977	8.358	10.288	9.959	10.466	7.096	9.363	8.637
Potri.006G007800.v3.1	3.074	2.69	2.687	2.544	2.1	2.44	2.513	2.545	2.871	2.824	2.796	2.185
Potri.001G215400.v3.1	10.611	10.255	10.553	10.176	10.569	9.996	11.543	12.217	11.122	9.723	8.669	10.425
Potri.009G125766.v3.1	6.39	6.058	7.914	6.61	6.597	5.552	6.43	6.414	8.496	7.461	7.271	5.84
Potri.010G136700.v3.1	5.351	5.209	5.683	7.418	4.934	6.267	5.657	6.749	6.552	6.348	5.561	7.151
Potri.005G100100.v3.1	8.228	8.391	8.823	8.565	8.855	8.97	8.811	8.258	8.615	8.539	7.824	8.737
Potri.015G051800.v3.1	113.566	120.087	128.154	128.76	139.274	122.851	125.681	160.343	142.379	148.292	126.601	133.062
Potri.004G037100.v3.1	91.619	84.12	73.316	85.538	91.128	91.451	101.311	90.666	90.604	89.397	96.237	85.69
Potri.006G161300.v3.1	0	0	0	0	0	0	0	0	0	0	0	0
Potri.001G195700.v3.1	0	0	0	0	0	0	0	0	0	0	0	0
Potri.004G006800.v3.1	0	0	0	0	0	0	0	0	0	0	0	0
Potri.001G128700.v3.1	19.28	19.152	18.911	19.523	19.024	19.442	16.192	20.515	19.135	18.186	18.241	19.879
Potri.009G110400.v3.1	3.386	4.711	3.688	2.848	3.094	2.982	3.097	2.763	3.311	3.08	2.667	2.522
Potri.019G067800.v3.1	4.071	3.99	4.493	4.085	4.646	3.877	4.335	6.211	3.598	4.92	3.528	4.067
Potri.010G176900.v3.1	0	0	0	0	0	0	0	0	0	0	0	0
Potri.005G113900.v3.1	20.515	22.384	28.244	23.579	31.554	20.553	25.424	27.419	28.058	27.333	28.511	29.85
Potri.012G029400.v3.1	0	0	0	0	0	0	0	0	0	0	0	0.185
Potri.010G231900.v3.1	31.719	32.593	30.333	33.765	32.765	32.249	36.025	31.192	32.74	29.95	31.755	32.689
Potri.019G104700.v3.1	20.962	22.687	19.862	25.491	23.607	26.485	20.753	22.145	21.302	28.109	29.199	27.433
Potri.001G079800.v3.1	0.088	0.407	0.232	0.219	0.143	0.071	0	0.213	0.26	0.297	0.278	0.553
Potri.014G108100.v3.1	2.358	2.9	1.775	2.764	2.381	2.521	4.104	2.051	2.315	2.092	2.941	2.617
Potri.004G213200.v3.1	0	0	0.076	0	0	0	0.085	0	0.064	0.073	0.068	0
Potri.010G157100.v3.1	1.51	1.393	1.568	0.703	1.831	1.514	0.924	0.682	0.904	1.032	1.041	1.109
Potri.008G220000.v3.1	4.009	3.699	8.178	7.742	7.558	1.608	3.925	5.366	2.953	5.056	4.211	3.665
Potri.008G078500.v3.1	35.039	28.658	33.211	36.038	31.176	33.054	30.436	37.452	36.677	34.489	33.546	36.826
Potri.004G195901.v3.1	0	0	0	0	0	0	0	0	0	0	0	0
Potri.018G095800.v3.1	16.835	15.856	16.728	14.602	11.394	14.399	12.104	13.552	13.146	15.251	14.421	16.159
Potri.003G155000.v3.1	39.442	42.114	34.865	39.086	45.364	42.504	50.947	37.781	44.697	39.704	43.68	39.398
Potri.008G097100.v3.1	19.332	20.566	21.621	19.46	19.208	18.368	15.944	19.789	19.432	18.303	20.512	17.739
Potri.017G053000.v3.1	0.17	0.274	0.185	0.14	0.411	0.272	0.166	0.102	0.125	0.143	0.2	0.199
Potri.015G000600.v3.1	141.145	145.222	150.937	144.156	148.149	140.014	137.956	156.941	138.833	151.518	160.698	147.445
Potri.008G162400.v3.1	10.893	12.666	10.747	10.831	10.451	10.404	11.257	8.99	9.08	9.889	10.31	9.927
Potri.010G062560.v3.1	3.702	3.013	3.141	3.965	3.871	4.541	4.903	3.147	5.132	3.112	4.632	5.033
Potri.016G110900.v3.1	0.487	0.539	0.682	0.323	0.945	0.391	0.668	0.939	0.79	0.574	0.461	0.611
Potri.004G011400.v3.1	37.634	40.732	46.373	47.089	31.245	42.184	23.501	31.767	32.407	46.091	40.853	41.906
Potri.003G176000.v3.1	8.794	8.388	9.675	8.615	7.516	7.916	6.882	9.415	8.216	9.304	8.294	8.811
Potri.010G120600.v3.1	0.603	0.495	0.41	0.166	0.325	0.538	0.656	0.484	0.79	0.507	0.634	0.63
Potri.001G280200.v3.1	1.349	1.75	1.818	1.479	1.179	1.609	1.786	2.343	2.337	1.809	1.408	1.972
Potri.T020300.v3.1	96.197	89.723	90.307	100.713	102.518	96.113	101.901	104.805	100.03	105.173	101.324	104.184
Potri.011G002600.v3.1	0.053	0.246	0.349	0.221	0.323	0.278	0.287	0.834	0.471	0.314	0.189	0.251
Potri.009G115600.v3.1	16.053	17.183	14.337	14.335	17.718	15.524	19.553	14.278	17.705	16.564	16.126	14.924
Potri.001G018800.v3.1	20.345	20.997	20.288	18.785	18.596	16.725	18.301	16.847	16.996	18.816	17.881	17.534
Potri.011G109200.v3.1	0	0	0	0	0	0	0	0	0	0	0	0
Potri.008G211100.v3.1	7.332	5.676	6.813	6.026	4.992	5.86	4.543	6.073	5.928	6.315	5.473	6.025
Potri.009G113600.v3.1	16.11	17.292	20.684	17.023	21.694	17.756	21.328	22.537	20.259	20.274	17.281	19.449
Potri.004G096550.v3.1	2.032	2.213	2.862	2.383	1.802	2.4	1.852	1.904	2.12	1.946	2.268	2.499
Potri.007G021900.v3.1	13.012	15.379	14.473	14.134	15.394	16.445	16.607	16.092	14.16	14.407	13.774	14.427
Potri.003G026966.v3.1	0.052	0	0	0	0	0	0	0.041	0	0	0.041	0
Potri.006G076400.v3.1	8.157	7.713	10.281	10.971	14.884	12.43	14.974	16.047	17.421	20.059	11.728	14.805
Potri.005G101600.v3.1	3.953	4.533	4.203	4.001	3.237	3.127	3.713	3.431	3.285	3.929	3.787	3.62
Potri.010G140600.v3.1	5.243	3.896	3.82	5.183	4.236	6.19	4.278	5.73	3.432	4.653	4.13	3.765
Potri.002G247900.v3.1	60.505	45.501	42.719	76.601	80.747	74.061	80.689	68.422	75.874	72.656	70.776	67.118
Potri.017G075200.v3.1	93.409	82.515	81.075	90.556	92.995	92.009	94.823	90.921	94.512	90.857	91.911	85.84
Potri.012G017700.v3.1	16.465	17.99	16.079	17.348	18.209	16.717	16.578	19.363	17.199	17.672	17.893	16.559
Potri.007G013400.v3.1	119.046	123.718	101.188	103.756	148.479	106.777	155.186	117.677	131.829	115.611	110.474	110.4
Potri.005G177300.v3.1	2.84	2.62	0.931	0.588	1.721	1.993	1.39	0.855	1.83	0.597	0.839	0.278
Potri.014G074100.v3.1	0.251	0.385	0.365	0.346	0.472	0.536	0.164	0.469	0.246	0.421	0.395	0.131
Potri.006G178100.v3.1	11.375	11.478	12.245	12.062	12.637	12.259	10.302	12.902	13.875	11.895	13.05	13.257
Potri.008G147300.v3.1	14.404	17.323	18.121	16.191	11.888	13.173	9.169	14.22	13.864	15.488	14.363	16.332
Potri.006G141300.v3.1	50.273	58.084	53.852	60.619	68.781	59.256	66.049	63.456	64.171	58.81	69.405	60.089
Potri.003G219200.v3.1	0	0	0	0	0	0	0	0.066	0	0	0	0
Potri.T019000.v3.1	0	0	0	0	0	0	0	0	0	0	0	0
Potri.007G016200.v3.1	38.338	39.92	37.37	33.189	34.821	34.705	39.779	32.13	34.075	32.899	34.854	32.868
Potri.003G086400.v3.1	41.17	39.594	40.581	47.29	35.894	38.745	36.724	42.811	42.574	40.993	38.139	43.858
Potri.001G045800.v3.1	0.031	0	0	0	0	0	0	0	0.023	0.026	0	0
Potri.005G046100.v3.1	3.91	3.802	2.956	3.936	3.287	4.025	3.828	3.691	4.358	4.131	4.87	3.725
Potri.016G074500.v3.1	1.114	0.548	0.422	0.768	0.78	0.685	0.836	0.567	0.629	0.812	0.497	0.64
Potri.T160800.v3.1	1.669	1.427	1.316	1.078	1.217	0.849	1.275	1.209	1.229	0.992	1.443	0.988
Potri.010G060500.v3.1	26.231	25.096	25.654	25.36	22.661	23.898	20.667	25.255	24.118	24.48	24.726	25.708
Potri.012G057500.v3.1	70.325	57.227	67.722	93.518	100.623	92.599	93.98	90.269	96.045	95.351	90.214	85.114
Potri.005G011800.v3.1	25.985	25.097	28.051	23.526	28.191	26.907	29.503	20.474	21.653	21.95	26.238	21.028
Potri.002G226900.v3.1	17.888	20.053	19.103	16.866	17.38	18.705	19.398	16.273	17.176	17.229	23.011	18.627
Potri.004G190000.v3.1	0	0	0	0.154	0	0	0	0.149	0	0.156	0.146	0
Potri.011G078600.v3.1	0	0	0	0	0	0.101	0.123	0	0	0	0	0.099
Potri.011G007700.v3.1	0	0.205	0.194	0.367	0	0.356	0	0	0	0	0	0
Potri.003G171000.v3.1	17.77	20.182	22.542	23.313	17.11	20.39	17.595	23.15	21.29	21.206	20.091	22.744
Potri.008G076300.v3.1	19.942	23.445	24.058	17.114	15.39	17.428	14.115	17.112	17.243	17.96	18.114	19.416
Potri.006G209600.v3.1	35.644	43.637	39.327	33.845	36.739	33.433	36.99	34.847	40.005	37.306	35.197	36.295
Potri.002G227100.v3.1	26.143	26.968	29.282	31.937	32.798	28.336	33.856	34.004	34.446	33.426	29.61	32.785
Potri.T172001.v3.1	0	0	0	0	0	0	0	0	0	0	0	0
Potri.T105700.v3.1	0	0	0	0	0	0	0	0	0.218	0	0.233	0.232
Potri.003G019000.v3.1	6.049	6.165	5.842	6.422	5.604	6.579	5.302	5.773	5.808	6.444	6.437	6.551
Potri.009G162100.v3.1	4.812	3.872	4.278	4.406	2.945	4.023	2.927	3.814	3.408	3.977	3.678	3.818
Potri.011G003400.v3.1	51.802	47.627	52.238	44.97	49.641	52.349	51.477	43.885	46.775	45.918	47.404	47.832
Potri.008G165700.v3.1	20.36	22.699	22.875	22.731	24.571	26.404	25.957	25.463	26.224	24.038	26.005	23.215
Potri.002G058800.v3.1	22.684	25.441	24.246	19.546	21.843	21.682	22.894	22.27	23.285	21.684	23.317	19.781
Potri.019G052200.v3.1	14.402	13.613	13.149	10.158	14.159	14.509	14.17	13.331	11.077	12.526	16.209	14.786
Potri.015G093700.v3.1	0	0.175	0	0.157	0.612	0	0.185	0.304	0	0	0.149	0
Potri.001G374300.v3.1	0	0	0	0	0	0	0	0	0	0	0	0
Potri.001G096500.v3.1	0	0	0	0	0	0	0	0	0	0	0	0
Potri.010G149700.v3.1	1.783	2.303	1.559	2.017	1.633	1.382	1.746	1.909	1.97	2.998	2.622	2.189
Potri.008G032200.v3.1	0	0	0	0	0	0	0	0	0	0	0	0
Potri.006G072800.v3.1	4.019	4.06	4.015	4.553	3.749	4.182	3.981	4.379	4.193	4.666	4.146	4.123
Potri.015G014000.v3.1	9.17	12.533	11.937	7.59	7.574	7.954	8.979	9.764	8.655	8.795	8.616	9.101
Potri.010G041500.v3.1	0	0	0	0	0	0.099	0	0	0	0	0	0
Potri.001G073600.v3.1	38.743	30.509	32.86	42.692	39.511	42.365	34.369	32.312	35.016	35.183	34.59	35.505
Potri.013G113100.v3.1	0.3	0.665	0.315	0.298	0.534	0.337	1.059	0.579	0.442	0.505	0.426	0.282
Potri.002G104100.v3.1	29.675	28.249	30.614	35.44	30.757	33.785	31.155	37.357	34.524	34.816	31.132	35.443
Potri.002G093500.v3.1	6.053	4.249	5.325	6.79	5.275	5.16	5.703	6.389	6.49	7.057	5.188	6.696
Potri.016G099200.v3.1	3.752	3.317	3.007	2.329	2.21	2.382	1.76	2.008	1.439	2.497	1.909	2.143
Potri.012G115200.v3.1	0	0	0	0	0	0	0	0	0	0	0	0
Potri.004G066700.v3.1	41.032	51.647	44.993	39.86	46.077	40.717	44.6	40.069	41.102	39.614	39.859	38.142
Potri.001G007201.v3.1	2.399	2.383	2.904	4.124	2.535	2.516	2.891	1.926	2.582	2.172	3.489	2.458
Potri.007G082500.v3.1	81.446	76.234	83.077	82.483	85.098	81.295	85.287	84.703	81.144	78.729	74.531	71.752
Potri.016G131501.v3.1	0.179	0.31	0.489	0.222	0.326	0.269	0.263	0.27	0.214	0.376	0.37	0.193
Potri.019G007500.v3.1	0	0	0	0	0	0	0	0	0	0.179	0	0
Potri.008G161700.v3.1	21.926	23.916	21.966	17.871	18.739	20.845	25.056	17.607	18.945	18.378	21.736	18.066
Potri.016G108600.v3.1	3.845	3.814	4.192	2.771	2.605	3.514	2.226	2.888	2.557	3.337	4.104	2.98
Potri.002G079900.v3.1	86.391	94.7	98.156	76.146	63.817	71.307	63.69	69.463	73.182	73.628	80.419	75.461
Potri.017G046300.v3.1	2.199	1.521	0.721	1.137	0.555	1.212	1.614	0.993	1.619	0.693	0.65	1.292
Potri.019G095800.v3.1	0	0	0	0	0	0	0	0	0	0	0	0
Potri.016G013900.v3.1	9.456	10.026	8.75	9.808	9.823	9.75	11.603	8.481	10.265	9.241	8.175	9.814
Potri.009G123400.v3.1	15.567	14.831	19.202	14.243	11.48	13.711	11.14	13.546	10.631	14.278	15.921	14.724
Potri.007G144600.v3.1	49.338	58.427	55.83	57.439	58.523	55.285	59.897	56.805	61.632	54.474	55.179	55.607
Potri.004G169800.v3.1	2.233	1.788	2.424	2.011	1.547	2.342	1.514	3.015	2.223	2.435	2.339	2.269
Potri.019G064000.v3.1	35.329	34.633	36.025	40.319	35.424	37.761	38.419	38.22	39.71	37.274	35.666	38.254
Potri.011G077100.v3.1	40.42	48.434	47.322	38.622	36.957	40.448	32.629	35.424	35.21	39.295	42.875	40.526
Potri.018G057200.v3.1	46.338	47.312	48.551	43.965	34.749	39.622	31.876	38.644	36.312	40.886	40.992	41.958
Potri.011G121600.v3.1	15.888	14.28	17.006	11.276	13.677	13.07	11.267	7.601	9.213	10.331	11.786	12.157
Potri.016G002300.v3.1	2.164	1.459	2.255	1.653	1.479	1.068	1.018	1.57	1.195	1.259	1.705	1.402
Potri.008G143600.v3.1	3.577	2.981	2.825	3.152	4.056	2.267	3.163	3.289	3.102	2.91	2.363	3.164
Potri.005G105000.v3.1	0.227	0.21	0.199	0.094	0	0.091	0.111	0	0.251	0.191	0.089	0.178
Potri.005G029100.v3.1	0	0	0	0	0	0	0	0	0	0	0	0
Potri.004G070100.v3.1	0.931	0.687	0.977	1.079	2.106	1.643	1.094	1.346	0.96	1.252	1.32	1.313
Potri.007G087900.v3.1	0	0	0	0	0	0	0	0	0	0	0	0
Potri.004G191800.v3.1	0	0	0.031	0.03	0.029	0	0	0.029	0	0	0	0.028
Potri.016G016300.v3.1	0.063	0.175	0.332	0.21	0.153	0.152	0.124	0.051	0.14	0.213	0.05	0.05
Potri.011G029000.v3.1	0.046	0.043	0.081	0.115	0.112	0	0.045	0	0	0.039	0	0.073
Potri.017G074500.v3.1	11.613	20.661	10.696	14.074	7.372	10.311	7.918	10.491	8.4	12.727	7.188	9.423
Potri.T031100.v3.1	0.158	1.168	0.138	0.262	0.128	0.254	0.62	0.254	0.233	0	0.623	0.248
Potri.006G040200.v3.1	0	0	0	0	0	0	0	0	0	0	0	0
Potri.017G006500.v3.1	0	0	0	0	0	0	0	0	0	0	0	0
Potri.017G048000.v3.1	98.714	77.398	87.112	83.617	78.337	83.181	77.429	87.745	81.837	84.473	75.287	77.34
Potri.013G013300.v3.1	0	0	0	0	0	0	0	0	0	0	0	0
Potri.014G163300.v3.1	0	0	0	0	0	0	0	0	0	0	0	0
Potri.002G135500.v3.1	33.166	30.443	35.882	30.4	28.204	29.459	27.358	29.095	29.493	29.766	31.746	33.195
Potri.010G153900.v3.1	25.138	24.93	24.206	27.178	27.191	27.603	28.306	26.368	27.525	26.193	27.837	27.924
Potri.015G105500.v3.1	0.946	0.802	1.05	1.058	1.136	1.25	1.101	1.108	1.205	1.182	0.846	1.121
Potri.001G425400.v3.1	0	0	0	0	0	0	0	0	0	0	0	0
Potri.014G084400.v3.1	0	0	0	0	0	0	0	0	0	0	0	0
Potri.007G146700.v3.1	0.177	0.164	0.466	0	0.143	0.142	0	0.143	0.261	0.298	0.14	0
Potri.006G060100.v3.1	0.327	0.452	0	0.27	0	0.065	0.4	0.459	0.18	0.137	0.322	0
Potri.015G114400.v3.1	0	0	0	0	0	0	0	0	0	0	0	0
Potri.011G071100.v3.1	0	0	0	0	0	0	0	0	0	0	0	0
Potri.003G020400.v3.1	480.956	511.572	530.282	482.42	515.238	461.167	470.744	541.203	504.266	550.28	566.169	535.914
Potri.010G187500.v3.1	6.775	7.216	5.827	6.018	7.566	5.743	9.492	6.281	8.397	6.391	6.639	6.991
Potri.002G162800.v3.1	12.64	11.877	10.232	5.957	7.092	6.336	6.417	6.485	5.215	6.888	8.068	7.84
Potri.009G079500.v3.1	28.591	32.986	35.82	34.938	30.438	30.953	30.077	38.882	36.809	33.134	31.774	36.658
Potri.010G230801.v3.1	294.308	317.233	278.196	302.313	374.628	329.625	439.812	329.557	369.389	324.214	311.815	265.604
Potri.019G032700.v3.1	1.258	0.975	1.276	0.792	1.179	1.009	1.38	1.576	0.964	1.058	0.793	1.065
Potri.008G193200.v3.1	13.061	12.935	13.476	14.109	16.644	14.172	14.152	14.383	14.711	16.189	14.3	14.936
Potri.007G005900.v3.1	53.376	43.286	49.316	52.67	57.362	57.457	56.556	46.488	54.139	51.387	51.252	49.201
Potri.007G138900.v3.1	0.833	0.22	0.728	0.197	0.288	0.382	0.117	0.573	0.526	0.2	0.844	0.653
Potri.003G192000.v3.1	0	0	0	0	0	0	0	0	0	0	0	0
Potri.011G048700.v3.1	0	0	0	0	0	0	0	0	0	0	0	0
Potri.003G055900.v3.1	0	0	0	0	0	0	0	0	0	0	0	0
Potri.001G449450.v3.1	3.007	5.906	9.498	8.028	9.796	9.568	5.128	11.06	9.929	11.091	13.372	10.867
Potri.014G167500.v3.1	9.926	7.63	12.438	13.692	20.049	16.452	18.14	17.8	16.812	18.915	15.117	15.294
Potri.012G138800.v3.1	2.954	3.514	4.282	2.509	3.266	2.432	2.436	2.123	3.264	3.856	3.491	3.655
Potri.009G090500.v3.1	6.295	5.536	6.017	5.314	5.29	4.847	5.218	5.291	5.409	5.081	5.753	5.458
Potri.018G017800.v3.1	32.715	35.898	40.947	39.874	34.641	34.847	32.281	36.839	36.845	38.518	41.126	38.597
Potri.014G107300.v3.1	33.976	38.455	36	31.898	34.09	34.489	37.039	43.408	38.243	31.55	32.599	32.977
Potri.018G042000.v3.1	16.765	17.699	17.133	19.017	15.834	17.073	13.015	14.453	16.854	15.746	15.798	15.64
Potri.017G009800.v3.1	9.357	8.95	9.756	8.446	7.003	8.014	8.694	7.258	7.027	7.02	8.749	7.767
Potri.005G027800.v3.1	1.567	1.709	2.429	3.597	2.418	2.971	3.209	2.117	2.204	1.857	2.694	3.405
Potri.001G154100.v3.1	0.26	0.24	0.454	0.287	0.07	0.139	0.085	0.695	0.319	0.218	0.068	0.136
Potri.007G070700.v3.1	45.368	44.093	45.469	47.454	35.475	40.937	33.187	39.932	36.112	41.101	40.582	39.66
Potri.005G008200.v3.1	0	0	0	0	0	0	0	0	0	0	0	0
Potri.010G111000.v3.1	66.849	86.763	94.518	64.772	46.19	49.269	59.245	86.536	67.99	59.789	51.665	54.632
Potri.003G011200.v3.1	0	0	0	0	0.137	0	0.166	0	0	0	0	0
Potri.005G244000.v3.1	15.7	16.168	14.364	9.972	7.67	12.006	7.507	6.45	8.336	13.2	8.917	10.584
Potri.001G061300.v3.1	0	0	0	0	0	0	0	0	0	0	0	0
Potri.001G187600.v3.1	0	0	0.039	0	0.036	0	0.043	0.035	0	0	0.035	0
Potri.005G128500.v3.1	0.213	0	0	0.176	0	0	0	0	0	0	0	0
Potri.007G089100.v3.1	0.741	1.367	0.648	0	0.898	2.08	0.363	0.892	0.818	0.623	2.043	0.871
Potri.015G047700.v3.1	0	0	0	0	0	0	0	0	0	0	0	0
Potri.014G176200.v3.1	0.071	0	0.062	0	0	0.17	0	0	0	0.059	0.056	0.055
Potri.014G034600.v3.1	37.486	32.388	32.287	36.731	39.7	36.42	31.968	37.801	40.271	39.378	39.833	37.068
Potri.004G077200.v3.1	0.296	0	0.259	0.491	0	0	0	0	0	0	0	0
Potri.001G161200.v3.1	0	0	0	0	0	0	0	0	0	0	0	0
Potri.004G202700.v3.1	4.341	4.916	5.25	5.723	4.074	4.524	3.207	4.488	4.824	5.879	4.587	5.438
Potri.017G003866.v3.1	0	0	0	0	0	0	0	0	0	0	0	0
Potri.009G034300.v3.1	10.687	9.384	13.958	9.165	11.027	10.223	12.102	10.132	8.06	7.794	8.723	10.39
Potri.T164300.v3.1	5.144	5.214	4.687	5.517	5.327	5.114	5.179	3.724	3.522	3.533	4.338	4.257
Potri.016G142300.v3.1	3.445	2.255	5.052	2.851	3.861	2.852	4.896	5.711	5.729	3.27	3.677	3.221
Potri.010G067400.v3.1	0	0	0	0	0	0	0	0	0	0	0	0
Potri.001G344300.v3.1	0	0	0	0	0	0	0	0	0	0	0	0
Potri.T002250.v3.1	0	0	0	0	0	0	0	0	0	0	0	0
Potri.008G055300.v3.1	18.416	20.006	12.79	11.716	12.828	15.46	18.536	11.851	12.643	11.504	10.949	12.305
Potri.001G111600.v3.1	0.586	0.486	0.921	0.824	1.656	0.845	0.688	0.799	0.474	0.738	0.646	0.734
Potri.005G160900.v3.1	0.082	0.075	0.214	0.067	0.066	0.065	0.16	0.393	0.06	0.206	0.193	0.192
Potri.011G154300.v3.1	5.764	4.852	4.315	6.142	5.908	5.576	7.336	5.38	5.014	4.816	4.37	4.741
Potri.008G114900.v3.1	54.757	53.432	53.145	50.494	45.579	45.774	45.439	47.514	45.797	45.573	51.25	48.375
Potri.007G093400.v3.1	36.921	34.802	37.084	34.699	28.449	33.77	29.422	34.478	31.735	35.663	35.582	38.068
Potri.006G133000.v3.1	7.922	5.767	8.245	7.984	8.23	8.515	6.807	7.703	8.136	7.657	7.897	8.318
Potri.016G042100.v3.1	21.824	17.008	18.254	23.072	25.261	22.936	25.663	24.035	25.192	22.364	19.555	19.665
Potri.019G089500.v3.1	20.844	17.092	23.719	22.18	18.712	19.105	15.225	22.582	18.762	15.299	17.724	21.256
Potri.009G118900.v3.1	519.816	537.49	435.489	597.81	647.409	571.103	746.479	557.118	599.606	587.84	560.314	533.353
Potri.009G023800.v3.1	1.055	1.15	0.922	0.238	0.465	0.538	0.376	0.616	0.353	0.403	0.604	0.827
Potri.017G095000.v3.1	11.156	9.945	10.266	10.808	9.583	10.68	9.773	10.41	8.908	9.636	9.011	9.826
Potri.003G202800.v3.1	75.198	69.372	70.282	82.465	77.647	79.336	77.175	80.512	75.752	84.184	73.522	76.205
Potri.004G053166.v3.1	13.166	17.624	20.088	13.461	11.89	16.771	14.408	14.304	17.111	14.325	13.22	18.608
Potri.007G033900.v3.1	25.333	21.356	20.815	25.183	26.125	30.101	27.043	29.22	27.436	27.709	26.947	27.315
Potri.003G222501.v3.1	0	0	0	0	0	0	0	0	0	0	0	0
Potri.001G272300.v3.1	45.502	44.4	45.046	46.129	47.629	47.786	50.757	48.063	47.982	48.724	51.577	48.562
Potri.018G091200.v3.1	6.496	11.198	9.865	8.678	10.406	9.963	10.489	12.538	10.114	9.774	11.268	10.358
Potri.012G135500.v3.1	0	0	0	0	0	0	0	0	0.072	0	0	0
Potri.009G024800.v3.1	24.459	26.925	25.732	21.706	15.843	18.99	20.003	20.3	17.377	18.214	19.01	18.422
Potri.011G060900.v3.1	0.281	0	0	0.078	0.152	0.15	0.275	0	0.069	0.079	0.074	0.073
Potri.014G137700.v3.1	15.587	14.245	14.304	15.104	13.376	12.423	13.839	16.597	16.149	16.482	13.423	14.867
Potri.009G077950.v3.1	0	0	0	0	0.336	0	0	0	0	0	0	0
Potri.008G197100.v3.1	0	0	0	0	0	0	0	0	0	0	0	0
Potri.004G013000.v3.1	1.652	1.283	2.204	2.662	1.967	1.464	1.787	1.187	2.113	1.681	1.781	1.43
Potri.001G172900.v3.1	0	0	0.13	0	0	0	0	0	0.11	0	0	0
Potri.007G053900.v3.1	7.261	6.663	6.415	7.822	7.388	7.734	6.696	7.466	6.904	7.72	7.779	7.134
Potri.007G057000.v3.1	7.797	6.749	7.49	7.649	7.506	7.798	8.718	8.155	8.791	8.943	6.977	7.24
Potri.005G190600.v3.1	0	0	0	0	0	0	0	0	0	0	0	0
Potri.T166200.v3.1	0.087	0.08	0.456	0.144	0.07	0.209	0.17	0	0.256	0.146	0.137	0.136
Potri.010G236000.v3.1	1.539	1.214	1.281	1.623	1.023	0.936	0.924	1.096	1.408	1.336	0.978	1.342
Potri.019G116500.v3.1	0.107	0.098	0.093	0	0.172	0.085	0.313	0.086	0.157	0	0	0.167
Potri.015G075600.v3.1	11.165	8.24	7.979	7.955	6.276	6.619	8.65	6.237	6.793	5.795	6.501	4.792
Potri.001G461400.v3.1	80.818	69.946	56.079	77.735	95.95	90.744	112.376	66.289	81.937	79.865	80.419	75.823
Potri.T138300.v3.1	2.698	3.556	2.898	2.808	1.495	3.03	1.887	2.724	2.498	2.852	2.004	2.839
Potri.005G059800.v3.1	0	0	0	0	0	0	0	0	0	0	0	0
Potri.003G172950.v3.1	0	0	0	0	0	0	0	0	0	0	0	0
Potri.010G086700.v3.1	2.599	2.778	3.499	2.698	2.133	2.449	2.545	3.247	2.795	2.151	1.885	2.36
Potri.008G206800.v3.1	0	0	0.199	0	0	0	0.222	0	0.167	0	0	0
Potri.001G111000.v3.1	8.219	8.025	9.022	7.548	9.21	8.757	8.106	8.142	8.439	8.323	6.995	8.038
Potri.017G154200.v3.1	20.154	20.367	20.581	21.733	21.453	22.837	22.885	21.925	22.387	22.323	22.367	22.146
Potri.006G093100.v3.1	0	0	0	0	0	0	0	0	0	0	0	0
Potri.006G032700.v3.1	0	0	0	0	0	0	0	0	0	0	0	0
Potri.002G134300.v3.1	7.617	7.397	8.105	6.636	5.082	6.712	5.201	6.841	6.016	6.109	7.008	6.243
Potri.014G045700.v3.1	0	0	0	0	0	0	0	0	0	0	0	0
Potri.011G060600.v3.1	0.545	0.629	0.787	0.677	0.308	0.678	0.454	0.547	0.502	0.481	0.795	0.726
Potri.017G134266.v3.1	0	0	0	0	0	0	0	0	0	0	0	0
Potri.008G075400.v3.1	58.642	66.722	63.858	55.546	58.542	56.543	70.877	60.589	63.246	56.37	62.111	62.74
Potri.003G041866.v3.1	0	0	0	0	0	0	0	0	0	0	0	0
Potri.T108700.v3.1	0.24	0.354	0.42	0.397	0.543	0.539	0.141	0.501	0.283	0.484	0.265	0.226
Potri.T052432.v3.1	0.499	0.613	0.581	1.376	0.269	0.8	0.163	1.068	0.857	0.559	0.393	1.172
Potri.012G077101.v3.1	30.596	35.147	29.964	28.245	39.696	35.51	35.141	30.002	30.224	36.236	33.954	33.998
Potri.016G082300.v3.1	98.841	92.029	83.367	102.978	122.458	105.524	122.269	98.512	103.786	104.299	106.977	92.238
Potri.002G136300.v3.1	0	0	0	0	0	0	0	0	0	0	0	0
Potri.004G227700.v3.1	23.904	25.226	23.444	23.216	19.243	22.638	20.079	20.647	17.767	21.915	23.245	22.391
Potri.013G046500.v3.1	46.353	34.818	29.152	40.487	45.52	42.392	45.563	28.394	33.53	41.975	39.476	39.833
Potri.016G005200.v3.1	0.063	0	0	0.052	0	0	0	0.051	0	0	0	0
Potri.006G024300.v3.1	0.206	0.19	0.3	0.567	0.443	0.33	0.335	0.385	0.252	0.461	0.27	0.268
Potri.009G095400.v3.1	10.553	9.886	10.599	10.571	13.381	8.985	9.803	13.689	12.714	9.737	12.279	8.48
Potri.001G162100.v3.1	1.39	1.43	1.402	1.106	0.907	0.686	1.099	0.859	1.339	0.989	0.927	1.215
Potri.003G221300.v3.1	1.658	1.53	2.175	2.745	1.531	2.09	1.74	1.998	1.832	2.092	1.307	1.021
Potri.004G130100.v3.1	0	0	0	0.292	0.285	0.283	0	0	0.26	0	0.278	0.552
Potri.015G078900.v3.1	25.373	30.714	23.697	22.946	26.101	21.739	24.478	27.729	26.889	19.355	23.109	22.982
Potri.011G052700.v3.1	285.261	280.274	283.217	308.385	285.579	276.752	278.743	295.298	288.845	317.054	323.018	306.819
Potri.T033301.v3.1	0.09	0	0	0	0	0.072	0.088	0.072	0.066	0	0.141	0.07
Potri.019G054800.v3.1	276.342	245.945	231.922	198.971	208.606	185.45	203.153	201.246	204.279	197.588	209.433	209.691
Potri.013G057400.v3.1	0.415	0.69	0.871	0.619	0.47	0.4	0.488	0.534	0.856	0.838	0.327	0.195
Potri.019G096600.v3.1	0.086	0	0	0	0	0	0	0	0	0	0	0
Potri.014G086700.v3.1	17.497	17.629	15.795	20.368	19.118	17.95	19.545	17.439	17.286	18.259	17.931	16.346
Potri.010G181600.v3.1	2.272	2.62	3.476	4.231	4.589	4.555	3.893	2.736	2.51	2.865	4.922	2.67
Potri.008G043700.v3.1	31.402	36.244	37.549	33.589	26.282	34.333	25.451	25.012	25.781	30.048	31.506	30.23
Potri.002G224000.v3.1	0.087	0	0.076	0.144	0	0	0.085	0.07	0.192	0.146	0.069	0
Potri.019G051850.v3.1	4.35	5.686	7.29	8.101	7.323	7.269	3.904	3.784	8.811	7.62	5.141	5.965
Potri.T004300.v3.1	0	0	0	0	0	0	0	0	0	0	0	0
Potri.017G073200.v3.1	34.609	37.249	36.549	36.282	35.109	34.894	36.736	38.995	36.654	37.827	40.465	38.693
Potri.010G008400.v3.1	0	0.039	0.073	0.035	0.067	0.067	0	0.067	0.123	0	0.132	0.098
Potri.008G053050.v3.1	0	0	0	0	0	0	0	0	0	0	0	0
Potri.014G172600.v3.1	78.581	85.506	84.957	83.493	70.629	79.65	67.939	84.782	74.818	78.645	90.586	92.489
Potri.012G132500.v3.1	19.847	20.484	22.71	15.433	14.789	16.33	14.395	12.736	12.88	13.767	16.952	15.952
Potri.006G034000.v3.1	10.272	7.627	8.158	10.467	11.21	10.996	12.422	10.878	11.845	8.843	8.995	8.978
Potri.011G162900.v3.1	0	0	0	0	0	0	0	0	0	0	0	0
Potri.010G193600.v3.1	1.064	0.981	0.93	0.196	0.668	0.284	0.347	0.759	0.435	0.795	0.838	0.926
Potri.007G010100.v3.1	0	0	0	0	0	0	0	0	0	0	0	0
Potri.013G034100.v3.1	12.79	12.428	14.909	15.031	14.536	12.719	14.943	14.858	14.129	11.327	13.569	11.891
Potri.006G027800.v3.1	10.502	32.018	26.469	13.717	16.176	12.305	16.95	47.503	29.488	22.35	8.08	11.828
Potri.016G009600.v3.1	27.166	28.572	30.52	28.241	35.204	26.419	37.391	25.503	27.255	26.481	28.845	30.126
Potri.001G409300.v3.1	1.259	1.089	0.998	0.586	0.699	0.915	0.771	0.537	0.667	0.662	0.837	0.863
Potri.003G079900.v3.1	3.798	3.087	2.827	2.863	2.947	3.136	3.055	1.993	3.018	1.77	2.34	2.504
Potri.001G268300.v3.1	0.698	0.322	1.525	0.289	0.282	0.28	0	0.28	0	0.587	0	0
Potri.014G176000.v3.1	68.997	75.14	67.31	57.036	67.305	59.993	60.716	56.35	55.523	55.038	61.515	56.035
Potri.008G074400.v3.1	0	0.176	0.167	0	0.308	0.459	0.56	0.153	0.281	0	0.15	0.149
Potri.006G149700.v3.1	25.259	25.203	24.815	32.624	40.495	34.439	36.836	35.229	32.994	35.711	31.629	31.82
Potri.T137800.v3.1	7.549	8.15	7.864	5.982	6.035	7.536	7.706	5.997	6.506	6.549	8.162	7.802
Potri.016G083400.v3.1	0	0	0	0	0	0	0	0	0	0	0	0
Potri.010G088900.v3.1	0.201	0.408	0.316	0.2	0.292	0.355	0.157	0.129	0.296	0.203	0.158	0.252
Potri.T029800.v3.1	38.142	30.977	27.808	27.96	32.578	30.863	36.344	24.885	25.431	25.883	27.258	28.015
Potri.010G189300.v3.1	19.075	24.636	28.106	20.822	24.207	19.214	23.901	34.084	29.354	28.329	23.161	25.981
Potri.010G078800.v3.1	9.064	14.819	10.232	7.787	7.138	5.797	6.628	10.688	4.901	7.235	5.514	5.574
Potri.008G088200.v3.1	1.686	2.114	2.041	1.753	1.816	2.115	1.735	3.124	2.165	2.508	2.077	2.506
Potri.005G232700.v3.1	1093.3	1096.8	1306.11	1043.73	1396.21	1255.08	1111.64	1153.65	1185.82	1143.68	1211.77	1316.31
Potri.001G402400.v3.1	27.38	32.517	32.569	28.79	25.394	26.63	26.506	35.024	30.957	34.076	28.831	31.695
Potri.014G127100.v3.1	0	0	0	0	0	0	0	0	0	0	0	0
Potri.006G224700.v3.1	2.726	1.572	3.575	2.538	1.377	3.826	2.336	0.821	3.263	1.433	2.416	3.471
Potri.004G156000.v3.1	17.751	14.686	12.809	13.798	12.369	12.956	14.207	14.028	11.966	11.726	12.394	13.65
Potri.009G004200.v3.1	24.428	29.684	24.179	24.939	21.476	22.44	21.599	23.073	22.904	22.348	26.281	25.547
Potri.005G067500.v3.1	0	0.119	0	0.106	0.104	0	0	0	0	0	0.101	0
Potri.001G215700.v3.1	35.124	33.851	37.569	41.551	34.222	34.155	33.029	38.102	38.185	38.79	36.611	39.232
Potri.008G118700.v3.1	177.808	190.03	184.159	137.847	145.1	146.473	136.139	136.596	125.276	128.858	149.078	141.828
Potri.T008998.v3.1	0	0.177	0.251	0.079	0.232	0.23	0.094	0.077	0.07	0.241	0	0.075
Potri.018G131700.v3.1	18.291	21.215	18.778	18.342	20.85	20.757	24.076	16.699	19.954	17.484	21.405	18.196
Potri.005G119900.v3.1	36.713	27.391	29.197	40.682	37.392	43.28	45.203	37.029	41.534	34.725	40.379	38.468
Potri.014G085900.v3.1	8.944	7.597	7.277	9.198	10.517	8.664	11.965	11.484	9.847	9.641	8.72	8.36
Potri.018G097300.v3.1	8.084	6.398	6.945	8.649	6.323	7.686	6.401	7.225	5.798	6.639	8.012	7.05
Potri.011G167100.v3.1	0	0	0	0	0	0	0.106	0	0	0	0	0
Potri.010G194400.v3.1	5.731	5.237	5.392	6.054	6.527	6.698	7.749	5.654	6.994	5.461	5.504	6.971
Potri.001G407900.v3.1	0.436	0.101	0.191	0.631	0.44	0.087	0.64	0.175	0.482	0.367	0.086	0.769
Potri.018G149950.v3.1	0	0	0	0	0	0	0	0	0	0	0	0
Potri.007G024900.v3.1	24.02	20.178	20.488	23.194	24.852	22.319	28.011	21.954	22.148	22.904	26.154	22.186
Potri.003G113100.v3.1	0.436	0.604	0.382	0.361	0.353	0.35	0.641	0.35	0.562	0.55	0.688	0.769
Potri.001G189700.v3.1	148.244	151.24	158.172	173.801	166.174	157.144	154.201	185.473	179.747	178.706	158.271	166.407
Potri.015G041600.v3.1	251.869	236.418	205.485	274.028	302.572	265.486	298.097	274.102	280.389	280.686	272.851	256.93
Potri.003G152600.v3.1	20.247	19.564	21.698	19.619	17.973	18.58	17.642	20.392	19.721	18.864	19.31	20.95
Potri.001G455900.v3.1	29.145	27.096	31.553	26.871	31.052	27.856	34.301	26.313	26.246	27.17	27.719	25.141
Potri.005G163600.v3.1	0.929	0.312	0.517	0.629	1.024	0.881	0.331	1.221	1.12	1.35	0.998	1.192
Potri.T107850.v3.1	0	0	0	0	0	0	0	0	0	0	0	0
Potri.012G012900.v3.1	0	0	0	0	0	0	0	0	0	0	0	0
Potri.T061100.v3.1	3.772	4.24	4.905	3.936	3.714	4.195	4.128	3.946	4.739	5.091	4.196	5.216
Potri.011G136600.v3.1	34.914	34.716	32.169	28.205	31.588	27.834	27.224	29.379	32.487	31.463	31.458	25.225
Potri.009G051300.v3.1	37.621	38.534	44.719	43.284	36.448	34.015	38.452	57.519	50.641	50.153	38.542	47.847
Potri.004G156400.v3.1	0.431	0.662	0.46	0.277	0.618	0.307	0.515	0.269	0.423	0.161	0.302	0.487
Potri.001G085500.v3.1	9.429	9.204	9.999	9.793	9.093	11.002	9.441	10.234	10.685	10.664	10.687	10.271
Potri.018G063300.v3.1	42.814	45.311	39.792	37.67	46.958	40.354	45.542	37.03	37.645	37.678	42.319	40.127
Potri.004G191700.v3.1	48.878	48.886	43.473	36.849	33.236	37.163	33.76	26.522	26.552	30.923	34.694	27.773
Potri.016G101800.v3.1	0	0	0	0	0	0	0	0	0	0	0	0
Potri.010G205400.v3.1	21.272	17.232	17.927	17.459	20.377	18.572	16.615	14.431	15.926	16.15	18.29	14.912
Potri.005G001800.v3.1	8.678	8.57	9.077	8.689	6.835	7.789	6.758	7.916	7.228	8.215	8.099	7.952
Potri.010G202400.v3.1	12.072	13.271	14.518	14.158	13.594	15.927	15.616	15.62	15.915	15.119	13.969	15.902
Potri.001G017050.v3.1	0	0	0	0	0	0	0	0	0	0	0	0
Potri.T126300.v3.1	0	0	0	0	0	0	0	0	0	0	0	0
Potri.007G008500.v3.1	64.031	113.626	107.431	59.724	41.156	45.41	50.294	124.844	69.038	65.689	50.84	66.006
Potri.004G087400.v3.1	8.745	8.555	8.809	9.119	8.308	9.241	7.573	10.211	8.486	8.916	9.023	9.405
Potri.002G017900.v3.1	0.322	0.743	1.126	0.999	1.171	1.098	1.497	1.551	1.186	1.015	0.444	0.694
Potri.014G047800.v3.1	0	0.308	0	0	0.27	0.268	0	0.537	0.246	0	0	0
Potri.008G005300.v3.1	2.547	2.474	3.341	2.164	1.842	2.957	2.363	1.13	2.172	2.818	1.584	1.838
Potri.008G064700.v3.1	47.5	50.493	54.281	52.584	66.529	51.825	72.593	55.374	58.421	53.822	59.93	49.966
Potri.003G167300.v3.1	0	0	0	0	0	0	0	0	0	0	0	0
Potri.005G130200.v3.1	3.246	3.208	3.243	1.151	2.06	2.417	2.497	2.792	2.561	1.169	3.835	2.906
Potri.003G062400.v3.1	0.511	0.849	0.804	0.846	0.496	1.312	0.901	1.067	0.753	0.086	0.403	0.881
Potri.001G119900.v3.1	0	0	0	0	0.133	0	0.161	0.132	0	0.138	0.13	0.129
Potri.004G138300.v3.1	14.621	14.51	13.993	15.722	16.019	15.768	19.358	13.03	15.458	13.736	16.099	14.796
Potri.006G209801.v3.1	119.418	137.304	113.57	146.567	176.97	128.244	145.437	146.879	138.783	142.03	157.408	136.006
Potri.005G116300.v3.1	12.682	15.073	14.692	11.72	13.83	15.038	16.987	12.995	14.554	13.475	14.404	13.411
Potri.003G185800.v3.1	0	0	0	0	0	0	0	0	0	0	0	0
Potri.011G053000.v3.1	12.293	11.943	12.768	11.727	10.767	11.975	9.852	11.444	11.777	12.485	11.784	12.188
Potri.002G171600.v3.1	11.486	10.875	11.665	8.879	8.913	11.431	10.021	9.923	9.938	9.657	10.482	10.454
Potri.001G468000.v3.1	0.095	0.088	0.083	0.079	0	0.152	0	0	0.14	0	0	0
Potri.009G088600.v3.1	44.499	51.479	42.219	40.974	44.162	46.935	49.382	42.914	45.574	43.367	45.596	41.086
Potri.001G015500.v3.1	147.187	151.459	163.963	190.467	206.476	212.158	177.485	220.695	182.071	208.09	176.688	197.079
Potri.018G107700.v3.1	0.09	0.083	0.157	0.521	0	0.144	0.088	0.072	0	0.076	0.142	0.07
Potri.006G147700.v3.1	2.319	2.718	2.302	2.231	2.127	1.81	1.964	1.409	1.893	2.371	1.531	1.719
Potri.004G095400.v3.1	10.521	12.51	14.411	11.804	13.271	13.173	10.588	13.893	12.699	11.107	13.907	12.869
Potri.018G068400.v3.1	10.273	10.399	11.069	16.408	16.915	15.811	21.096	16.677	19.835	15.781	14.437	14.836
Potri.014G116200.v3.1	0	0	0	0	0	0	0	0	0	0	0	0
Potri.006G096700.v3.1	9.417	10.217	10.604	7.295	7.548	8.278	9.146	8.046	7.934	6.587	7.36	8.736
Potri.006G020700.v3.1	34.578	35.54	37.674	40.012	33.605	38.118	38.358	40.182	40.456	38.012	38.471	41.633
Potri.009G037400.v3.1	18.266	15.407	14.923	18.773	19.702	18.007	20.542	16.884	17.62	17.175	18.413	17.267
Potri.001G216400.v3.1	18.553	17.055	18.772	17.878	15.566	17.377	16.386	17.137	16.195	15.98	15.893	16.213
Potri.006G089900.v3.1	0	0	0	0	0	0	0	0	0	0	0	0
Potri.007G067400.v3.1	0	0	0	0	0	0	0	0	0	0	0	0
Potri.012G084200.v3.1	0	0	0	0	0	0	0	0	0	0	0	0
Potri.007G061700.v3.1	11.503	11.739	12.131	9.997	10.165	10.667	10.066	12.239	11.331	9.853	9.798	10.759
Potri.001G294800.v3.1	0	0	0.129	0	0.119	0.118	0	0	0	0	0.232	0
Potri.019G102400.v3.1	0	0	0	0	0	0	0	0	0	0	0	0
Potri.018G084900.v3.1	45.898	37.041	42.983	47.947	38.275	47.584	39.673	46.499	43.876	44.783	42.949	47.754
Potri.014G080100.v3.1	49.32	51.345	50.258	74.936	73.471	85.764	80.076	72.441	72.981	76.231	75.393	69.964
Potri.015G020700.v3.1	43.756	43.948	43.007	44.067	43.374	43.46	40.891	45.71	43.264	43.317	40.27	41.9
Potri.010G227200.v3.1	8.448	7.768	6.32	7.817	6.557	7.597	7.322	7.54	6.915	6.846	7.004	7.053
Potri.014G023600.v3.1	0.492	0.68	0.645	0	0.199	0.197	0.481	0	0.362	0.413	0.387	0.385
Potri.005G110700.v3.1	33.072	31.656	32.172	32.807	37.62	34.733	35.972	34.966	34.552	35.167	39.151	35.784
Potri.009G145100.v3.1	0.143	0	0.375	0.118	0.231	0	0	0	0	0	0	0
Potri.005G207600.v3.1	0.337	0.621	0.883	0.478	0.933	0.617	0.612	0.927	1.063	0.971	0.569	0.754
Potri.003G013100.v3.1	0	0	0	0	0	0	0	0	0	0	0	0
Potri.018G051600.v3.1	5.069	4.482	4.912	3.531	4.335	4.642	4.674	4.274	4.729	3.587	4.726	3.31
Potri.001G220250.v3.1	0	0	0	0	0	0	0	0	0	0	0	0
Potri.015G095200.v3.1	0.198	0.274	0.346	0.327	0.16	0.634	0.678	0.635	0.437	0.582	0.078	0.775
Potri.003G220800.v3.1	13.615	12.459	13.153	15.099	10.769	12.361	9.584	12.551	12.152	12.82	10.822	13.707
Potri.009G126300.v3.1	0.553	0.893	1.33	0.801	1.341	0.222	1.219	0.555	0.917	0.698	0.218	1.301
Potri.006G100700.v3.1	0	0	0	0	0	0	0	0	0.147	0	0	0
Potri.004G148032.v3.1	1.733	3.019	1.178	1.115	1.867	1.081	1.697	0.928	0.425	0.486	0.455	1.508
Potri.002G131200.v3.1	22.339	20.651	23.911	19.806	20.963	20.808	21.275	21.811	19.28	20.159	23.096	22.198
Potri.002G037700.v3.1	19.404	15.92	19.025	18.488	16.8	20.876	18.306	17.916	17.338	17.966	20.609	21.727
Potri.015G142500.v3.1	5.701	8.128	6.457	5.362	4.816	7.378	6.724	5.723	6.393	5.556	7.043	5.279
Potri.011G075700.v3.1	0	0	0	0	0	0	0	0	0	0	0	0
Potri.006G256500.v3.1	0	0	0	0	0	0.051	0	0	0	0.054	0	0
Potri.001G039800.v3.1	0	0	0	0	0	0	0	0	0	0	0	0
Potri.010G084400.v3.1	0	0	0	0	0	0	0	0	0	0	0	0.198
Potri.003G040900.v3.1	34.376	40.983	32.49	32.198	31.071	33.675	33.17	33.317	33.45	30.115	31.824	31.532
Potri.003G094700.v3.1	0.083	0.076	0.325	0.24	0.234	0.265	0.202	0.166	0.091	0.139	0.098	0.292
Potri.011G095900.v3.1	0	0	0	0	0	0	0	0	0	0	0	0
Potri.010G046225.v3.1	2.172	1.695	1.753	1.383	1.89	2.01	2.126	1.207	1.107	1.826	1.711	1.832
Potri.018G010600.v3.1	0	0	0	0	0	0	0	0	0	0	0	0
Potri.014G173900.v3.1	33.16	35.605	31.577	42.876	36.576	36.803	37.182	32.594	37.797	35.168	36.205	38.539
Potri.018G037500.v3.1	12.148	12.021	11.477	13.339	11.834	12.925	16.115	13.295	15.765	13.467	15.321	13.394
Potri.012G006700.v3.1	33.35	36.968	33.965	49.641	55.162	53.635	54.279	52.158	51.629	52.555	53.922	44.734
Potri.008G038700.v3.1	25.256	27.501	27.776	30.304	29.491	29.088	33.139	30.374	35.033	32.772	35.432	33.25
Potri.001G374100.v3.1	4.187	4.038	5.258	4.662	3.629	3.541	3.727	3.454	3.756	3.232	3.478	4.115
Potri.012G070900.v3.1	29.263	37.15	45.065	30.708	25.336	29.455	27.757	28.198	26.178	30.562	29.822	30.583
Potri.004G196700.v3.1	0.279	0.386	0.732	0.577	0.451	0.671	0.273	0.224	0.411	0.235	0.549	0.109
Potri.001G245700.v3.1	16.122	15.142	16.394	17.777	15.859	15.898	15.689	15.37	15.209	14.987	15.31	15.798
Potri.019G054600.v3.1	21.31	20.67	21.859	25.472	19.81	22.01	18.582	22.088	21.502	22.113	20.437	23.512
Potri.019G050500.v3.1	67.827	72.919	73.411	56.827	48.067	55.857	45.707	47.284	43.533	52.884	56.957	51.775
Potri.010G143300.v3.1	0	0	0	0	0	0	0	0	0	0	0	0
Potri.002G146300.v3.1	330.83	314.859	324.648	304.132	285.216	303.448	261.487	278.593	296.245	315.88	319.71	312.936
Potri.003G184400.v3.1	14.152	14.423	15.276	11.967	10.939	10.736	12.406	11.816	12.642	11.684	13.524	10.568
Potri.016G002000.v3.1	0	0	0	0	0	0	0	0	0	0	0	0
Potri.003G120400.v3.1	3.847	2.688	3.771	3.57	4.992	3.646	7.305	4.493	5.58	4.802	3.031	4.932
Potri.T007200.v3.1	23.937	25.553	26.315	23.247	22.223	23.359	27.247	22.346	26.418	24.106	25.859	23.887
Potri.012G055000.v3.1	10.195	8.819	9.552	10.83	9.597	9.934	9.733	9.538	8.841	10.334	9.358	10.451
Potri.001G243700.v3.1	0	0	0	0	0	0	0	0	0	0	0	0
Potri.008G038100.v3.1	98.547	93.735	97.83	111.552	131.207	112.725	132.371	138.442	138.954	126.415	110.345	122.816
Potri.T060300.v3.1	0	0.03	0.029	0.054	0.027	0.053	0	0.053	0.048	0.028	0.026	0.052
Potri.001G329400.v3.1	173.629	184.296	178.904	219.718	252.815	231.326	242.033	223.132	234.263	220.095	233.037	233.07
Potri.017G011500.v3.1	4.792	7.904	6.856	4.808	6.453	6.872	6.114	11.078	10.374	10.622	8.237	12.401
Potri.018G143700.v3.1	0	0	0	0.087	0.085	0	0	0	0	0	0	0
Potri.006G165500.v3.1	10.504	13.191	11.731	9.74	8.665	8.027	8.723	9.936	8.303	9.894	9.575	10.728
Potri.T134500.v3.1	2.645	1.436	1.088	1.674	1.509	1.997	1.828	1.499	2.292	1.832	1.594	1.707
Potri.009G055300.v3.1	0	0	0	0.177	0	0	0	0.344	0.158	0	0	0
Potri.013G032700.v3.1	0.339	0.469	0.593	0.421	0.274	0.952	0.498	0.408	0.624	0	0.801	0.398
Potri.010G005000.v3.1	160.152	160.81	128.367	152.281	192.511	160.948	204.859	160.921	163.49	166.01	164.173	153.822
Potri.009G114600.v3.1	5.236	6.14	6.362	5.729	4.589	7.473	9.21	13.041	8.366	8.953	7.69	9.595
Potri.001G029000.v3.1	0	0	0	0	0	0	0	0	0	0	0	0
Potri.007G125700.v3.1	5.042	6.201	6.367	3.941	1.81	4.717	4.936	6.073	3.094	5.416	2.869	3.511
Potri.018G115700.v3.1	0	0	0	0	0	0	0	0	0	0	0	0
Potri.014G112800.v3.1	0	0	0	0	0	0	0	0	0	0	0	0
Potri.011G164600.v3.1	2.191	1.01	0.958	1.511	0.59	1.464	1.072	0.293	2.42	2.456	1.726	3.147
Potri.003G068200.v3.1	0.733	2.704	2.563	0.91	1.184	2.351	1.794	1.765	1.349	1.848	1.155	1.435
Potri.004G114400.v3.1	16.264	21.703	23.817	23.798	12.203	18.448	16.834	15.812	16.085	23.002	18.167	25.303
Potri.001G182000.v3.1	1.563	1.615	2.733	3.002	2.071	2.558	2.51	2.561	2.809	2.629	2.315	1.813
Potri.003G142300.v3.1	2.082	1.812	2.095	3.024	3.936	2.521	1.731	2.84	2.662	2.841	1.579	1.631
Potri.001G449900.v3.1	0	0	0	0	0	0	0	0	0.246	0	0.263	0
Potri.017G106850.v3.1	1.614	0.993	0.941	1.87	1.826	1.64	2.739	1.469	1.902	1.81	1.526	1.433
Potri.019G003900.v3.1	4.654	4.481	4.424	4.477	4.794	4.852	4.528	3.48	3.77	3.595	4.079	3.874
Potri.018G028400.v3.1	0	0.14	0	0	0	0	0	0	0	0	0	0
Potri.004G160800.v3.1	25.707	27.096	28.175	20.964	25.342	21.308	25.38	20.902	24.885	22.972	22.205	21.323
Potri.001G026300.v3.1	63.13	65.321	54.516	61.483	68.991	62.768	65.054	63.422	63.779	59.391	62.308	57.596
Potri.017G103601.v3.1	0	0	0	0	0	0	0	0	0	0	0	0
Potri.014G002600.v3.1	13.495	13.933	15.254	13.177	12.203	12.944	14.761	11.581	14.235	13.134	12.435	13.435
Potri.009G025101.v3.1	0.308	0.244	0.115	0.219	0.462	0.353	0.043	0.424	0.357	0.259	0.139	0.241
Potri.007G054300.v3.1	0	0	0	0	0	0	0	0	0	0	0	0
Potri.T029100.v3.1	0	0	0	0	0	0	0	0	0	0	0	0
Potri.T024400.v3.1	2.829	1.898	1.462	1.809	2.286	1.547	2.392	1.549	2.178	1.297	1.52	1.511
Potri.010G169400.v3.1	5.877	8.385	7.886	6.165	5.742	5.864	4.817	6.53	8.354	8.848	7.268	6.693
Potri.001G394900.v3.1	4.668	4.737	2.857	4.25	2.64	4.867	4.113	5.623	7.563	5.495	2.574	4.389
Potri.017G099900.v3.1	10.386	12.098	10.545	12.637	15.778	13.819	16.354	16.526	16.144	14.164	13.461	15.449
Potri.010G180200.v3.1	29.448	32.149	28.219	28.737	25.248	29.29	27.196	26.125	28.411	25.732	25.226	27.304
Potri.001G265700.v3.1	0	0	0	0	0	0	0	0	0	0	0	0
Potri.011G076600.v3.1	9.68	11.544	8.36	8.598	8.203	10.131	11.096	6.731	8.781	8.139	9.486	7.862
Potri.016G063400.v3.1	1.976	2.177	2.015	2.498	2.66	2.729	3.385	2.732	2.182	3.23	2.378	2.666
Potri.015G057600.v3.1	11.858	13.384	12.37	11.711	11.178	12.501	13.238	10.46	11.578	11.556	12.916	13.162
Potri.007G043166.v3.1	0	0	0	0	0	0	0	0	0	0	0	0
Potri.006G022600.v3.1	0.418	0.578	0.548	0.403	0.225	0.391	0.136	0.559	0.256	0.468	0.165	0.382
Potri.T157700.v3.1	4.714	3.941	5.023	4.023	4.344	3.308	3.678	5.5	3.797	5.078	4.932	3.982
Potri.010G198200.v3.1	0	0	0	0	0	0	0	0	0	0	0	0
Potri.010G053500.v3.1	18.844	21.056	22.906	20.601	17.139	18.427	19.881	20.351	20.149	20.122	21.236	20.212
Potri.T061800.v3.1	9.316	9.16	9.002	8.725	8.419	10.618	9.841	7.382	8.125	8.348	9.947	9.604
Potri.017G046850.v3.1	0	0	0	0	0	0	0	0	0	0	0	0
Potri.005G120500.v3.1	21.475	21.55	20.672	27.275	22.519	23.911	30.308	32.425	30.537	26.746	21.957	25.193
Potri.007G113350.v3.1	0	0	0	0	0	0	0.077	0	0.058	0	0.124	0
Potri.T108800.v3.1	0	0.142	0	0	0	0	0	0.124	0.057	0	0	0
Potri.012G013800.v3.1	18.912	15.827	16.753	18.849	16.537	17.038	17.092	17.724	17.197	18.072	15.867	17.43
Potri.006G133700.v3.1	0	0.074	0	0	0.065	0	0	0.129	0	0	0	0
Potri.006G023000.v3.1	2.812	3.113	2.09	1.513	2.045	1.128	1.515	3.049	1.864	1.892	1.662	0.992
Potri.004G171400.v3.1	0	0	0	0	0	0	0	0	0	0	0	0
Potri.008G179401.v3.1	5.088	5.503	4.486	4.755	5.245	5.522	6.183	3.98	4.716	4.572	4.63	5.189
Potri.014G039800.v3.1	3.112	3.549	3.957	1.92	2.423	2.314	2.216	3.68	3.667	2.664	1.605	2.748
Potri.012G140200.v3.1	3.186	1.633	2.269	2.539	3.05	2.46	1.906	2.084	2.042	1.736	1.905	2.172
Potri.016G141500.v3.1	3.535	2.746	2.765	3.542	2.18	2.686	3.097	2.465	2.398	2.033	3.811	3.061
Potri.008G143700.v3.1	15.415	18.894	17.49	14.192	11.755	14.065	13.651	13.7	12.245	13.834	16.067	14.418
Potri.004G183900.v3.1	0.758	1.208	0.903	0.684	0.668	0.829	1.079	0.719	0.66	0.985	0.651	1.241
Potri.001G245800.v3.1	5.57	5.679	4.741	5.58	7.224	6.054	5.525	5.885	5.775	5.36	4.85	5.971
Potri.001G307600.v3.1	17.81	17.103	18.23	16.05	18.126	18.318	20.655	18.178	17.598	14.905	15.405	16.528
Potri.015G061900.v3.1	17.594	18.19	18.43	17.054	12.755	15.865	11.577	12.219	13.657	16.311	16.582	17.932
Potri.005G253800.v3.1	28.249	29.13	29.979	31.486	23.587	27.955	23.522	23.593	24.349	30.02	28.167	28.437
Potri.001G108000.v3.1	0	0	0.191	0.362	0.176	0.175	0	0.175	0.161	0	0.172	0.513
Potri.004G091000.v3.1	13.982	12.964	12.492	14.128	10.42	12.499	10.619	13.575	12.589	13.539	12.296	12.063
Potri.005G113600.v3.1	8.222	6.866	9.443	7.761	7.793	9.029	8.076	8.069	8.093	7.68	7.599	7.326
Potri.010G223200.v3.1	14.474	13.71	13.362	13.641	13.601	13.585	14.585	14.988	15.198	12.85	12.013	13.823
Potri.004G082000.v3.1	137.168	121.707	155.002	214.927	256.822	202.743	199.573	218.578	222.583	221.674	204.044	199.654
Potri.001G262300.v3.1	0.18	0.332	0.472	0.149	0.339	0.529	0.176	0.193	0.221	0.252	0.331	0.235
Potri.007G017700.v3.1	0	0	0	0	0	0	0	0	0	0	0	0
Potri.010G130600.v3.1	0	0	0	0	0.124	0	0.15	0	0.113	0	0.121	0
Potri.T161701.v3.1	2.465	1.605	2.155	2.76	1.875	2.442	2.272	2.911	2.563	1.707	2.513	2.386
Potri.008G118900.v3.1	65.947	67.836	71.559	70.883	69.678	70.227	73.427	67.781	65.429	74.195	73.699	68.21
Potri.018G127300.v3.1	8.241	6.758	7.565	7.995	7.842	9.437	7.934	7.5	8.868	7.39	7.178	8.286
Potri.005G178800.v3.1	0	0	0	0	0	0	0	0	0	0	0	0
Potri.001G111500.v3.1	1.388	1.587	2.014	2.067	1.794	1.781	2.228	4.68	3.72	3.733	2.186	2.631
Potri.011G132100.v3.1	0.12	0	0	0	0	0	0	0	0	0	0	0
Potri.002G018600.v3.1	1.698	1.5	1.864	1.555	1.226	1.797	0.955	1.248	1.331	1.55	1.907	1.897
Potri.001G182200.v3.1	0	0	0	0	0	0	0	0	0	0	0	0
Potri.001G236600.v3.1	0	0	0	0	0	0	0	0	0	0	0	0
Potri.T153500.v3.1	0	0	0	0	0	0	0	0	0	0	0	0
Potri.012G113200.v3.1	0	0	0	0	0	0	0	0	0	0	0	0
Potri.003G121900.v3.1	13.403	10.72	12.216	10.267	6.97	10.178	8.237	7.328	7.456	7.313	11.682	11.227
Potri.018G034300.v3.1	5.102	3.258	2.745	4.872	2.537	2.833	2.498	2.836	1.59	3.3	4.019	3.228
Potri.014G057000.v3.1	17.624	17.705	18.09	19.355	20.63	18.536	16.922	19.846	19.984	19.46	19.578	16.933
Potri.001G329800.v3.1	0.186	0	0	0	0	0	0	0	0	0.235	0	0
Potri.014G005200.v3.1	62.754	54.234	49.588	57.075	67.419	74.388	73.257	46.93	51.548	42.469	47.943	45.114
Potri.012G142100.v3.1	0	0	0	0	0	0	0	0	0	0	0	0
Potri.004G020866.v3.1	10.892	8.469	7.89	8.114	3.772	9.984	8.532	4.623	6.647	6.934	5.026	7.559
Potri.012G111700.v3.1	1.443	0.666	0.841	0.398	0.972	0.386	0.471	0.579	0.354	0.404	0.379	0.188
Potri.009G091600.v3.1	1.088	0.786	1.117	0.392	0.573	1.48	1.112	0.912	0.766	1.193	1.006	0.815
Potri.005G144700.v3.1	16.954	16.385	15.502	17.274	15.825	16.619	16.365	16.399	16.78	17.221	16.136	18.507
Potri.013G152800.v3.1	19.009	16.553	17.746	20.574	16.761	19.479	17.69	19.643	18.38	19.816	18.178	18.952
Potri.016G117300.v3.1	0.077	0	0.135	0.064	0	0.062	0	0	0	0.065	0.061	0
Potri.005G246900.v3.1	0.133	0.123	0	0.11	0.107	0	0.651	0	0.196	0	0	0
Potri.010G160400.v3.1	2.654	3.497	2.652	4.184	3.982	3.547	3.836	3.349	3.443	3.081	4.181	2.277
Potri.002G065400.v3.1	8.562	7.255	7.153	5.144	5.995	5.493	5.154	6.824	6.399	5.652	5.296	6.559
Potri.001G297400.v3.1	84.66	80.699	74.779	88.229	101.585	85.107	90.875	97.997	88.518	97.952	97.443	85.65
Potri.002G115800.v3.1	0.194	0.179	0.424	0.241	0.392	0.234	0.38	0.312	0.215	0.408	0.306	0.609
Potri.013G003800.v3.1	0.126	0.233	0	0	0.102	0.101	0	0.101	0	0	0	0
Potri.010G067100.v3.1	7.271	7.475	7.036	5.65	5.874	5.074	6.032	6.863	7.889	6.999	5.946	6.61
Potri.006G177600.v3.1	0.53	0.672	0.405	0.548	0.375	0.425	0.649	0.266	0.683	0.613	0.261	0.519
Potri.005G227700.v3.1	21.858	21.747	19.881	18.01	15.483	16.233	15.739	16.726	16.892	18.83	19.035	18.431
Potri.001G306932.v3.1	0.109	0.101	0	0.181	0.088	0.088	0.32	0.088	0.08	0	0.172	0.085
Potri.005G051466.v3.1	0	0.294	0	0	0	0	0	0	0.235	0	0	0
Potri.003G020300.v3.1	80.615	79.772	71.985	86.966	112.803	92.354	115.442	96.409	97.173	102.969	100.149	88.127
Potri.010G221850.v3.1	0	0	0	0	0	0	0	0	0	0	0	0
Potri.007G126000.v3.1	0.69	0.795	0	0	0	0.277	0.338	0.138	0.254	0.145	0.407	0.27
Potri.001G202900.v3.1	0	0	0	0	0	0	0	0	0	0	0	0
Potri.014G160400.v3.1	37.859	36.281	41.792	36.142	36.193	37.516	38.573	41.65	42.25	39.213	42.881	40.049
Potri.009G101000.v3.1	9.812	12.556	12.268	11.526	10.059	7.277	8.47	9.827	11.577	9.314	11.47	9.919
Potri.017G120500.v3.1	0	0.059	0.112	0.053	0	0.051	0	0.052	0	0.054	0.051	0
Potri.014G008400.v3.1	21.826	23.541	23.733	21.569	20.925	20.683	23.655	23.106	23.831	23.782	22.84	22.842
Potri.017G051000.v3.1	0.092	0.127	0.08	0.189	0.074	0	0.09	0.073	0.101	0.192	0.144	0.072
Potri.006G276100.v3.1	0	0	0	0	0	0	0	0	0.222	0	0	0
Potri.005G224100.v3.1	0	0	0	0	0	0	0	0	0.145	0	0	0
Potri.004G173800.v3.1	26.993	27.516	24.218	27.384	32.857	28.126	32.186	32.029	35.949	29.663	33.209	36.024
Potri.018G083200.v3.1	91.169	103.422	103.385	94.46	84.236	90.707	76.644	81.265	81.102	88.853	85.913	86.56
Potri.008G160600.v3.1	15.742	18.426	16.627	14.347	11.69	14.705	14.923	16.221	14.039	15.148	15.843	15.577
Potri.018G152100.v3.1	1.48	2.049	1.941	1.089	1.263	0.594	1.369	1.585	1.454	2.144	2.721	1.933
Potri.010G165900.v3.1	9.287	10.571	8.447	8.306	7.867	10.332	7.333	10.465	8.053	9.949	8.851	9.213
Potri.015G077100.v3.1	14.741	14.302	15.498	12.674	14.99	13.912	13.251	12.398	14.038	14.37	11.613	13.391
Potri.014G171500.v3.1	0.446	0.137	0	0	0.12	0	0.146	0.119	0.219	0.125	0.352	0.233
Potri.002G241100.v3.1	41.043	36.162	40.871	46.757	52.42	50.273	54.41	51.357	51.077	49.158	48.31	45.087
Potri.T090100.v3.1	1.197	1.696	1.495	1.062	1.416	1.406	0.921	0.652	1.134	1.114	1.448	1.574
Potri.014G051600.v3.1	0	0	0.068	0	0	0	0	0	0	0.066	0	0
Potri.004G201100.v3.1	1.217	0	1.773	1.007	0.656	0.976	0.794	0.652	1.494	1.023	1.598	1.271
Potri.016G128800.v3.1	0	0	0.118	0	0	0	0	0	0.1	0	0.107	0
Potri.001G291800.v3.1	22.931	20.449	22.261	22.063	25.475	22.184	22.404	21.751	25.12	24.42	24.99	23.468
Potri.003G165800.v3.1	80.037	74.94	73.758	70.74	82.825	75.714	86.298	62.938	73.052	71.085	82.716	79.52
Potri.004G236600.v3.1	41.774	38.219	38.709	45.075	36.437	36.999	36.59	43.905	42.714	42.595	39.505	43.176
Potri.008G106100.v3.1	0	0	0	0	0	0	0	0	0	0	0	0
Potri.001G053200.v3.1	0	0	0	0.421	0	0	0	0	0	0	0	0
Potri.006G182500.v3.1	52.363	52.302	48.533	53.332	54.078	46.627	57.05	51.532	57.893	52.631	50.867	57.374
Potri.008G097400.v3.1	7.119	6.349	5.602	6.757	5.906	6.547	7.528	7.47	6.431	6.385	7.329	6.061
Potri.003G131000.v3.1	8.097	7.541	7.381	8.099	8.558	7.941	8.454	7.796	8.422	7.26	7.951	7.577
Potri.019G017400.v3.1	0	0	0	0	0	0	0	0	0	0	0	0
Potri.010G158900.v3.1	287.386	279.105	258.42	303.001	310.486	281.543	301.395	257.283	286.897	290.606	349.104	305.596
Potri.005G198300.v3.1	23.914	23.859	21.911	28.291	28.968	26.326	30.196	27.392	28.993	27.041	26.408	26.29
Potri.005G044900.v3.1	12.297	9.905	10.43	9.266	9.528	9.826	10.962	10.501	9.394	8.487	8.387	8.88
Potri.016G021300.v3.1	0.053	0.049	0	0.044	0	0	0	0	0	0	0.083	0
Potri.012G116200.v3.1	7.456	8.283	9.487	9.854	8.074	9.956	6.535	7.178	7.244	7.778	8.211	8.043
Potri.014G002300.v3.1	0.754	0.754	0.824	0.39	0.508	0.454	0.584	0.454	0.532	0.66	0.52	0.615
Potri.001G110400.v3.1	0	0	0	0	0	0	0	0	0	0	0	0
Potri.015G091300.v3.1	0	0	0.176	0	1.138	0.161	0	0	0.148	0	0.159	0
Potri.007G067800.v3.1	1.471	0.226	1.286	1.015	0.396	0.786	0.48	1.772	1.264	0.824	1.159	0.192
Potri.006G015800.v3.1	21.376	25.566	24.154	22.657	26.419	21.955	26.058	23.678	25.823	23.229	26.225	24.36
Potri.002G136900.v3.1	0	0	0	0	0	0	0	0	0	0	0	0
Potri.004G178500.v3.1	0	0.242	0	0	0	0	0	0	0	0	0	0.205
Potri.017G061000.v3.1	0	0	0	0	0	0	0	0	0	0	0	0
Potri.012G051700.v3.1	0	0	0	0	0	0	0	0	0	0	0	0
Potri.015G077700.v3.1	0.156	0.144	0.205	0.129	0.252	0.188	0	0.25	0.172	0.066	0.061	0.122
Potri.001G075100.v3.1	0	0	0	0	0	0	0	0	0	0	0	0
Potri.002G176100.v3.1	15.762	16.517	15.272	16.111	15.171	17.593	14.116	14.611	15.86	14.748	15.593	16.418
Potri.001G340100.v3.1	9.971	7.204	8.612	7.457	9.124	8.093	8.586	8.586	8.582	7.373	8.044	6.777
Potri.007G087200.v3.1	30.719	27.094	31.684	36.044	27.266	29.886	25.885	35.583	34.833	34.356	30.065	35.028
Potri.005G226500.v3.1	7.667	7.161	7.957	7.627	6.102	7.56	5.915	7.538	6.717	7.105	6.326	7.805
Potri.T049300.v3.1	0	0	0	0	0	0	0.301	0.247	0	0	0	0
Potri.001G086500.v3.1	0	0	0	0	0	0	0	0	0	0	0	0
Potri.014G095700.v3.1	26.028	24.966	26.349	25.147	22.702	24.936	24.764	28.202	25.825	27.583	25.588	27.495
Potri.007G000300.v3.1	43.25	48.619	44.768	47.332	44.66	48.217	43.459	47.363	43.879	40.537	49.295	46.587
Potri.009G063100.v3.1	0.422	0.26	0.369	0.524	0.682	0.677	1.309	0.678	1.192	0.414	0.443	0.276
Potri.011G143200.v3.1	11.209	9.447	9.358	12.556	10.759	12.066	12.006	11.877	11.948	12.684	14.043	12.678
Potri.004G096700.v3.1	2.434	2.764	2.783	2.634	0.756	2.553	1.833	1.353	1.517	2.361	2.065	2.2
Potri.002G094432.v3.1	13.723	14.558	11.997	11.358	13.49	10.639	13.212	11.387	12.127	12.306	15.135	14.335
Potri.011G134000.v3.1	0	0.073	0	0	0	0	0	0	0	0	0	0.062
Potri.004G046900.v3.1	7.592	9.382	9.2	9.704	7.846	9.148	8.229	9.528	7.984	8.165	9.542	8.715
Potri.018G151300.v3.1	39.395	35.692	37.138	40.046	36.672	41.102	36.932	35.527	39.138	38.938	41.034	37.494
Potri.010G170800.v3.1	0.348	0	0	0.288	0	0	0	0	0	0	0	0
Potri.015G134600.v3.1	2.608	2.617	1.88	3.522	4.4	3.633	4.57	2.83	3.336	3.27	3.389	3.227
Potri.003G063900.v3.1	35.714	34.131	31.421	37.682	44.412	43.721	45.538	28.86	36.311	34.026	37.177	34.311
Potri.009G132301.v3.1	0	0	0	0	0	0	0	0	0	0	0	0
Potri.004G116000.v3.1	0	0	0.297	0	0.137	0	0.167	0	0.251	0	0.134	0.133
Potri.002G089100.v3.1	14.959	13.664	13.155	17.191	13.946	15.168	13.433	13.647	13.341	15.256	12.273	13.107
Potri.019G114866.v3.1	7.251	11.371	10.142	6.201	8.006	7.366	6.626	6.987	5.874	7.315	6.854	6.438
Potri.008G192800.v3.1	1.822	2.133	2.328	1.276	1.67	1.293	1.887	2.166	2.838	2.327	2.07	1.921
Potri.007G027600.v3.1	12.332	13.329	11.547	12.29	11.792	12.056	12.217	13.887	13.301	12.147	10.894	11.32
Potri.017G144450.v3.1	0	0	0	0	0	0	0	0	0	0	0	0
Potri.016G082500.v3.1	0.361	1.444	1.053	0.897	1.265	1.255	1.415	1.257	1.153	1.721	1.423	0.377
Potri.010G064250.v3.1	4.619	4.03	4.911	3.409	3.933	3.704	3.544	4.009	5.056	4.513	5.212	5.086
Potri.007G008100.v3.1	60.668	60.971	61.054	52.278	48.553	52.313	56.392	53.149	53.269	56.575	59.894	60.355
Potri.005G246500.v3.1	17.888	19.802	21.046	18.669	15.041	16.632	13.299	17.529	16.344	17.894	20.541	16.485
Potri.010G131000.v3.1	29.833	28.709	25.56	25.871	25.182	26.249	25.384	24.694	25.593	23.807	24.879	25.03
Potri.006G249800.v3.1	0.039	0.073	0.034	0.033	0.064	0.095	0	0.032	0.029	0.033	0.093	0.123
Potri.010G080332.v3.1	4.465	13.225	12.739	12.06	8.355	2.262	5.753	5.85	8.135	11.065	4.999	3.683
Potri.007G133900.v3.1	37.814	34.014	34.158	40.269	45.025	42.088	46.15	38.061	37.606	41.479	39.857	37.423
Potri.019G081900.v3.1	0	0	0	0	0	0	0	0	0	0	0	0
Potri.006G036900.v3.1	0	0	0	0	0	0	0	0	0	0	0	0
Potri.004G009600.v3.1	94.507	93.834	87.967	107.95	114.002	103.681	110.201	101.91	108.625	102.726	103.888	102.731
Potri.002G141700.v3.1	3.28	2.909	2.536	2.453	3.465	2.731	3.149	2.633	2.833	2.015	2.484	2.767
Potri.007G122000.v3.1	0	0.255	0	0	0.111	0	0.135	0	0	0.116	0	0
Potri.009G025200.v3.1	0.684	0.631	1.793	0.566	1.42	1.175	1.052	2.195	1.366	0.246	1	1.683
Potri.T040700.v3.1	0	0	0	0	0	0	0	0	0	0	0	0
Potri.005G063700.v3.1	9.225	8.58	9.798	10.979	11.519	11.189	10.151	11.693	10.892	9.743	9.67	9.378
Potri.004G121600.v3.1	0	0.528	0.25	0	0.231	0	0	0	0.211	0.482	0.226	0.224
Potri.015G123550.v3.1	3.195	3.144	3.352	3.526	3.786	3.246	3.337	2.907	3.921	3.044	4.027	4.505
Potri.004G123700.v3.1	121.944	114.594	111.913	126.382	153.566	145.745	162.336	141.141	140.132	134.028	140.518	131.346
Potri.001G452200.v3.1	1.163	2.11	1.966	1.476	1.128	1.057	1.329	2.708	1.599	1.825	1.283	2.005
Potri.008G097000.v3.1	320.306	342.128	325.321	302.088	294.703	287.023	304.93	314.44	295.369	306.134	322.355	325.573
Potri.010G098000.v3.1	24.067	22.839	21.515	21.796	21.158	23.178	23.032	19.999	21.138	22.722	20.786	20.71
Potri.016G124900.v3.1	200.923	300.417	292.447	160.202	152.868	264.343	116.778	140.653	183.808	210.985	274.372	259.729
Potri.T102200.v3.1	0	0	0	0	0	0	0	0	0	0	0	0
Potri.004G137401.v3.1	6.64	6.199	6.714	5.297	4.46	4.748	4.934	5.01	3.947	3.161	4.537	4.45
Potri.006G279500.v3.1	0.213	0.365	0.266	0.277	0.197	0.44	0.179	0.318	0.292	0.307	0.264	0.191
Potri.014G117500.v3.1	12.636	12.893	12.832	9.666	10.622	11.209	7.498	8.916	9.822	9.711	11.463	12.5
Potri.001G326100.v3.1	0	0	0	0	0	0	0	0	0	0	0	0
Potri.004G000700.v3.1	1.748	1.612	0.255	0.241	0	0.467	0.57	0.936	0.858	0.245	0.459	0.228
Potri.014G082900.v3.1	8.93	9.586	8.233	8.466	8.133	7.292	8.478	8.214	8.29	8.145	7.674	8.226
Potri.001G273700.v3.1	10.708	9.878	8.884	8.749	8.321	7.603	8.614	6.353	6.73	8.028	8.274	8.87
Potri.015G064000.v3.1	135.656	141.373	128.188	122.039	129.253	134.69	139.606	114.083	120.708	130.321	137.113	123.389
Potri.016G069000.v3.1	216.672	201.045	197.733	289.196	314.141	282.81	271.889	296.647	278.55	301.971	313.832	304.222
Potri.001G105900.v3.1	2.678	3.037	2.878	3.778	3.086	3.45	3.309	4.089	5.108	3.727	2.801	3.37
Potri.012G074000.v3.1	0	0	0.368	0	0	0	0	0	0	0	0	0
Potri.011G166950.v3.1	0	0	0	0	0	0	0	0	0	0	0	0
Potri.012G095100.v3.1	7.672	8.875	6.388	8.668	9.446	8.351	8.406	8.556	7.758	8.191	8.059	7.442
Potri.016G134000.v3.1	0.63	0.426	0.404	0.591	0.509	0.573	0.123	0.776	0.371	0.671	0.563	0.658
Potri.001G295000.v3.1	0	0	0	0	0	0	0	0	0	0	0	0
Potri.011G116300.v3.1	18.205	19.396	19.811	18.438	16.2	18.481	19.358	18.42	19.354	18.584	18.126	18.163
Potri.010G221266.v3.1	13.531	7.859	7.01	9.54	3.239	9.244	2.453	8.048	5.167	4.635	6.317	4.712
Potri.019G077000.v3.1	85.769	77.79	83.154	93.959	103.949	92.431	105.214	96.52	102.94	99	97.498	95.568
Potri.018G122700.v3.1	141.362	131.21	150.556	171.412	172.45	157.836	153.63	190.118	192.127	197.141	171.421	180.935
Potri.017G090800.v3.1	21.875	16.508	20.263	24.633	27.594	24.198	20.544	22.316	21.973	22.082	19.666	19.441
Potri.T046001.v3.1	0.064	0.355	0.337	0.319	0.259	0.309	0.566	0.155	0.236	0.486	0.354	0.402
Potri.004G183600.v3.1	4.87	5.236	4.404	4.837	4.884	4.498	4.505	5.367	4.353	4.207	4.921	3.921
Potri.014G008300.v3.1	0.205	0.095	0.269	0.042	0.166	0.082	0.05	0.082	0.226	0.086	0.161	0.161
Potri.005G247800.v3.1	7.192	8.847	9.282	7.653	6.78	6.455	8.216	6.738	6.936	7.775	6.61	5.769
Potri.016G021550.v3.1	0	0	0	0	0	0	0	0	0	0	0	0
Potri.018G000400.v3.1	0	0	0	0	0	0	0	0	0	0	0	0
Potri.015G062800.v3.1	34.149	30.909	31.921	31.508	36.399	32.642	35.801	31.475	29.974	33.857	40.227	34.916
Potri.011G016100.v3.1	0.115	0.053	0	0	0.14	0.093	0.056	0	0	0.097	0	0.045
Potri.001G442300.v3.1	3.07	2.339	3.617	2.651	3.343	1.82	1.437	3.215	1.769	0.898	1.787	3.242
Potri.001G098300.v3.1	1.089	1.078	0.952	1.715	1.395	1.598	1.301	1.557	1.702	1.474	1.13	1.436
Potri.018G143100.v3.1	9.168	8.124	9.518	9.884	8.747	10.279	7.706	9.081	9.173	9.584	8.41	9.026
Potri.006G187700.v3.1	35.606	38.003	34.386	34.213	39.246	36.716	42.507	36.358	37.724	36.863	36.629	37.102
Potri.008G034800.v3.1	68.012	67.21	67.081	71.209	71.472	74.225	84.975	75.958	80.085	76.317	83.125	78.495
Potri.002G011600.v3.1	0	0	0	0.088	0	0	0	0	0	0	0	0
Potri.T045750.v3.1	153.098	156.878	124.895	113.513	140.925	141.097	148.088	106.896	111.884	122.366	124.049	114.03
Potri.006G106150.v3.1	0	0	0	0	0	0	0	0	0	0	0	0
Potri.018G027001.v3.1	2.916	2.69	3.293	3.084	2.454	3.151	2.26	2.927	2.685	3.167	3.446	3.078
Potri.008G110300.v3.1	29.407	29.088	28.169	29.316	30.781	34.16	30.115	24.854	28.076	29.594	28.882	28.075
Potri.002G120900.v3.1	1.385	1.095	1.072	1.441	1.662	1.396	1.627	1.525	1.049	1.064	1.34	1.023
Potri.019G086900.v3.1	0	0	0	0	0	0	0	0	0	0	0	0
Potri.014G041100.v3.1	0	0	0	0	0	0	0	0	0	0	0	0
Potri.007G088700.v3.1	1.229	0.69	1.027	0.221	0.691	0.728	0.628	0.3	0.787	0.629	0.589	0.711
Potri.003G219300.v3.1	0	0.437	0.083	0.078	0	0.228	0.186	0.152	0.07	0.239	0.224	0.223
Potri.T073566.v3.1	0.752	0.958	1.189	0.741	0.752	0.746	0.701	0.747	0.527	1.023	0.677	0.701
Potri.008G106400.v3.1	3.9	3.104	5.248	3.354	2.811	3.496	2.733	5.987	3.322	3.375	3.404	6.201
Potri.018G001000.v3.1	7.894	9.422	9.835	9.311	6.817	7.242	6.232	6.934	7.776	6.845	9.368	7.036
Potri.001G251400.v3.1	0	0	0	0	0	0	0	0	0	0	0	0
Potri.010G151050.v3.1	0	0	0	0.555	0	0	0.656	0	0.247	0	0.264	0
Potri.017G115850.v3.1	0	0.091	0	0	0	0.079	0	0	0	0	0	0
Potri.T077700.v3.1	36.55	36.259	36.77	36.169	33.939	34.496	34.8	36.368	36.046	36.43	39.56	38.389
Potri.008G018200.v3.1	2.14	1.469	2.219	1.977	2.011	1.956	2.437	1.878	2.163	1.883	1.921	1.872
Potri.002G161000.v3.1	19.664	29.357	26.712	19.95	15.974	18.315	24.118	17.828	20.166	19.288	21.405	20.128
Potri.001G044500.v3.1	0.718	1.091	1.329	0.874	1.331	1.185	1.199	1.221	1.12	1.633	1.131	1.059
Potri.015G049400.v3.1	0	0	0	0	0	0	0	0	0	0	0	0
Potri.009G096700.v3.1	19.219	19.905	18.747	20.435	23.616	20.944	19.427	21.077	19.527	20.086	21.835	19.937
Potri.002G208500.v3.1	0	0	0	0	0	0	0	0	0	0	0	0
Potri.004G198400.v3.1	43.197	44.862	42.057	52.491	47.911	48.765	54.469	51.295	56.347	51.065	50.427	48.356
Potri.004G118501.v3.1	0	0	0	0	0	0	0	0	0	0	0	0
Potri.005G147200.v3.1	4.272	4.101	3.28	3.201	3.265	3.565	4.578	3.616	3.954	2.863	3.32	3.121
Potri.002G181700.v3.1	9.717	7.585	8.059	7.423	7.18	8.392	6.586	7.736	8.991	6.913	7.328	8.003
Potri.002G216900.v3.1	31.478	37.391	34.826	29.511	29.541	29.267	29.115	29.135	30.362	31.617	29.571	30.609
Potri.002G132401.v3.1	11.087	10.663	10.724	9.801	7.547	9.8	8.176	9.85	9.311	9.361	9.663	9.388
Potri.012G132200.v3.1	0	0	0	0	0.054	0	0	0	0	0	0	0
Potri.010G037900.v3.1	0.774	0.987	0.838	0.763	0.685	0.592	0.433	0.77	0.489	0.837	0.639	0.665
Potri.012G108200.v3.1	29.094	24.11	31.081	29.138	27.731	30.423	26.077	30.091	29.04	30.083	29.551	31.587
Potri.006G109466.v3.1	36.305	44.793	41.087	32.997	34.912	34.297	35.982	36.665	37.399	28.276	35.444	31.236
Potri.001G274400.v3.1	51.4	52.652	41.267	38.691	52.806	42.68	55.102	39.088	46.127	40.258	41.834	39.56
Potri.018G141700.v3.1	9.053	7.472	12.794	9.351	10.449	10.099	14.328	10.385	10.777	7.554	9.116	10.292
Potri.009G027600.v3.1	4.229	5.954	4.346	3.623	4.915	4.641	4.431	3.991	3.278	4.491	5.202	3.081
Potri.013G040300.v3.1	0	0	0.086	0	0	0	0	0	0	0	0.077	0.154
Potri.013G095500.v3.1	2.112	1.925	1.78	2.696	1.501	1.877	1.594	1.594	1.443	1.647	1.864	2.093
Potri.008G163800.v3.1	0	0	0.079	0	0	0	0	0	0	0	0	0
Potri.006G148700.v3.1	29.661	29.929	31.366	34.206	33.481	31.354	36.408	36.296	36.34	33.097	34.965	31.954
Potri.004G174700.v3.1	29.543	24.963	29.871	34.64	28.711	28.976	25.693	32.916	32.433	33.214	28.369	30.951
Potri.019G093600.v3.1	22.614	22.646	22.947	17.699	13.964	17.949	14.398	15.713	14.713	17.979	19.431	16.892
Potri.001G348300.v3.1	0.96	1.132	1.493	1.501	1.164	0.941	1.515	1.714	1.729	1.122	1.177	1.421
Potri.019G051700.v3.1	59.346	62.161	56.454	52.803	56.867	53.419	56.019	57.216	54.899	53.313	55.905	52.64
Potri.013G071600.v3.1	0	0	0	0	0	0	0	0	0	0	0	0
Potri.014G001900.v3.1	2.442	1.581	2.443	2.196	2.296	2.636	1.655	1.961	2.196	2.487	1.868	2.355
Potri.001G415900.v3.1	15.704	14.81	15.397	16.786	16.978	17.923	15.998	15.622	17.16	16.143	15.201	15.99
Potri.002G207200.v3.1	26.505	29.121	30.081	28.307	24.308	26.506	20.873	26.406	25.097	25.71	27.884	27.022
Potri.008G120200.v3.1	0.588	0.325	0.72	0.73	0.237	0.283	0.173	0.755	0.346	0.544	0.324	0.368
Potri.001G355300.v3.1	21.419	23.986	24.277	19.756	19.871	20.176	20.027	21.717	21.072	19.157	21.971	22.575
Potri.011G026200.v3.1	0	0	0	0.102	0	0	0.121	0.099	0	0	0	0
Potri.015G071000.v3.1	0.625	0.433	1.093	0.776	0.505	0.627	0.612	0.879	0.46	0.263	0.862	1.225
Potri.015G130000.v3.1	428.993	469.333	458.938	516.483	583.777	526.456	574.423	557.186	552.305	558.184	578.533	554.812
Potri.006G119100.v3.1	0.098	0.045	0	0.04	0.04	0.039	0	0.039	0.036	0.041	0.039	0
Potri.T130500.v3.1	0.075	0.243	0.197	0.249	0.091	0.06	0.074	0.06	0.083	0.063	0.059	0.147
Potri.016G135000.v3.1	2.134	1.772	1.679	0.53	0.69	1.369	1.045	1.2	0.629	1.794	1.513	1.672
Potri.001G357900.v3.1	79.237	71.836	72.591	80.149	63.854	80.316	67.042	73.72	71.85	75.841	78.608	78.055
Potri.T083600.v3.1	2.077	1.018	1.362	1.88	1.416	1.822	1.843	1.355	1.338	1.364	1.483	1.271
Potri.015G024400.v3.1	34.646	26.361	24.878	30.68	27.14	31.288	28.142	30.267	29.844	30.581	28.711	30.772
Potri.001G459600.v3.1	0.241	0	0.211	0.599	0.195	0	0.236	0.194	0.178	0.405	0.38	0
Potri.009G104000.v3.1	0	0	0	0	0	0	0	0.061	0	0	0	0
Potri.006G076200.v3.1	27.614	27.278	31.242	34.35	31.712	31.079	28.626	34.072	33.202	32.246	31.495	32.153
Potri.003G181500.v3.1	0	0	0	0	0	0	0	0	0	0	0	0
Potri.001G243200.v3.1	0	0	0	0	0	0	0	0	0	0	0	0
Potri.003G064400.v3.1	0.348	0	0	0	0	0	0	0	0	0	0	0
Potri.006G228200.v3.1	60.274	59.667	54.154	74.138	77.694	73.812	77.262	71.929	74.88	64.63	63.445	67.347
Potri.005G255200.v3.1	1.326	1.129	2.23	1.182	1.072	1.473	1.498	1.311	1.803	1.801	1.286	1.839
Potri.010G109200.v3.1	71.511	101.442	87.752	96.024	96.94	83.484	87.531	132.161	115.342	113.026	109.816	109.961
Potri.014G184200.v3.1	0	0	0.076	0.072	0.07	0	0	0.139	0.319	0.146	0.137	0.34
Potri.010G142200.v3.1	28.273	28.294	29.869	26.866	24.43	27.655	24.43	28.106	26.139	27.558	26.005	26.971
Potri.004G059800.v3.1	0	0	0	0	0	0	0	0	0	0	0	0
Potri.014G081800.v3.1	0.18	0	0	0	0	0	0.177	0	0	0.455	0.142	0.141
Potri.005G058200.v3.1	15.492	18.809	17.761	13.608	12.812	10.784	13.165	11.795	13.185	13.885	12.78	15.172
Potri.011G006000.v3.1	0	0	0	0	0	0	0	0	0	0	0	0
Potri.010G165400.v3.1	2.61	2.832	2.416	1.652	2.108	1.97	2.405	1.726	2.713	2.839	2.056	2.766
Potri.004G111100.v3.1	14.125	9.079	10.325	10.828	17.587	13.743	14.737	10.041	8.527	4.283	9.668	8.436
Potri.011G111500.v3.1	34.876	29.88	32.209	34.709	36.241	37.155	30.119	35.303	34.638	34.304	31.442	34.372
Potri.005G147100.v3.1	5.476	5.586	4.506	5.758	5.621	6.045	5.55	3.828	4.697	4.116	4.973	5.199
Potri.010G033500.v3.1	141.957	151.348	152.993	161.621	170.481	157.527	187.548	165.65	168.368	169.032	177.474	165.908
Potri.001G370900.v3.1	20.643	17.668	19.144	22.5	19.308	22.483	19.282	22.483	20.196	21.602	21.363	20.131
Potri.015G087000.v3.1	0	0	0	0	0	0	0	0	0	0	0	0
Potri.010G072400.v3.1	0.157	0	0	0	0	0	0	0	0	0	0	0
Potri.019G026050.v3.1	0.233	0.215	0.407	0	0	0	0	0	0.172	0	0.183	0.182
Potri.012G079200.v3.1	6.334	5.497	4.84	6.99	6.861	6.886	7.396	8.326	7.463	7.376	6.394	7.131
Potri.011G156200.v3.1	14.473	14.07	16.913	12.744	9.016	10.2	10.592	13.969	10.515	10.406	12.4	11.224
Potri.004G202400.v3.1	18.329	19.207	17.269	21.65	12.94	20.195	16.726	21.291	16.12	19.001	18.015	20.286
Potri.017G115800.v3.1	0	0	0	0	0	0	0	0	0	0	0	0
Potri.014G100800.v3.1	0.074	0.068	0.194	0	0	0.059	0	0.059	0.109	0.187	0	0.058
Potri.T034700.v3.1	15.159	13.901	13.292	18.857	21.033	19.756	21.026	18.005	20.5	15.817	15.532	15.341
Potri.006G243100.v3.1	28.777	27.943	29.721	37.975	35.975	33.431	34.796	37.34	36.292	36.188	32.376	34.835
Potri.001G079900.v3.1	5.445	8.547	13.215	5.919	4.531	5.866	3.342	4.503	5.267	4.031	6.85	5.285
Potri.003G063700.v3.1	20.722	21.829	24.177	19.584	18.18	19.88	19.01	19.554	17.934	19.65	20.013	20.472
Potri.012G129600.v3.1	34.237	33.564	29.575	35.244	34.846	37.239	40.158	35.042	35.375	34.055	39.237	36.566
Potri.005G046700.v3.1	25.099	23.881	23.236	22.926	23.19	22.789	25.508	24.331	23.949	24.432	23.476	21.758
Potri.006G130800.v3.1	8.829	11.432	11.511	8.974	7.509	7.702	6.521	8.582	7.643	9.898	10.128	10.073
Potri.017G096800.v3.1	1.738	1.251	2.409	1.789	1.233	0.884	0.913	1.634	1.53	0.962	1.169	1.528
Potri.011G021332.v3.1	0.478	0.662	1.254	1.484	0.773	0.863	1.171	0.864	0.969	1.307	0.565	0.937
Potri.007G124800.v3.1	0	0	0	0	0	0	0	0	0	0	0	0
Potri.T167000.v3.1	0	0	0	0	0	0.337	0	0	0	0	0	0
Potri.007G015900.v3.1	11.826	8.632	10.68	15.022	9.66	13.028	9.458	11.305	12.346	12.383	8.805	13.712
Potri.004G025200.v3.1	0	0	0.101	0	0	0.031	0.038	0	0	0.032	0	0
Potri.007G001600.v3.1	0	0	0	0	0	0	0	0	0	0	0	0
Potri.010G012900.v3.1	23.965	24.217	23.374	24.421	26.862	26.109	19.395	19.856	19.741	28.185	29.629	27.893
Potri.004G053232.v3.1	27.321	25.475	31.591	20.667	22.787	26.624	16.395	22.175	23.366	22.476	24.764	31.763
Potri.005G133600.v3.1	0.911	0.84	0.941	0.411	0.401	0.531	0.729	0.399	0.975	0.626	0.848	1.038
Potri.008G118400.v3.1	0	0	0.068	0	0	0	0	0	0	0	0	0
Potri.003G145400.v3.1	0	0	0	0	0	0	0	0	0	0	0	0
Potri.003G083800.v3.1	4.916	4.334	4.418	3.82	4.347	4.622	4.519	4.452	4.063	4.179	4.153	4.044
Potri.003G043500.v3.1	54.839	52.565	55.644	49.052	44.112	50.03	45.069	47.083	46.55	47.129	55.048	50.094
Potri.T092400.v3.1	6.08	7.606	6.938	7.421	7.994	7.769	7.467	6.703	5.692	7.625	6.089	5.329
Potri.011G031900.v3.1	35.067	36.591	37.345	35.907	30.393	33.286	29.177	33.797	33.12	33.137	31.939	35.53
Potri.010G130100.v3.1	2.87	3.089	2.091	2.375	2.705	2.493	1.405	2.688	3.346	3.217	4.145	3.654
Potri.006G227700.v3.1	53.978	51.385	52.645	60.165	60.35	58.135	57.641	63.604	63.233	60.567	65.089	64.785
Potri.005G083800.v3.1	11.652	10.321	12.383	12.527	10.711	11.326	9.9	12.137	11.629	12.335	10.943	13.148
Potri.001G061600.v3.1	18.656	24.773	23.972	21.212	15.835	15.34	22.049	18.537	20.609	19.488	18.632	18.972
Potri.008G105700.v3.1	34.636	42.197	38.294	35.742	42.939	38.098	45.647	42.957	40.241	37.864	38.951	41.084
Potri.016G037900.v3.1	22.364	21.093	24.7	25.612	24.244	25.07	23.245	26.71	25.327	26.439	25.662	24.687
Potri.006G111400.v3.1	10.706	10.639	10.605	9.735	9.504	9.139	8.637	9.224	9.272	9.696	9.629	10.044
Potri.006G281000.v3.1	0.321	0.519	0.035	0.199	0.324	0.322	0.315	0.258	0.591	0.304	0.348	0.378
Potri.006G103500.v3.1	0	0	0	0	0	0	0	0	0	0	0	0
Potri.005G216450.v3.1	5.112	6.288	2.979	3.526	5.507	3.416	2.502	1.368	0.627	2.865	7.383	4.672
Potri.018G084000.v3.1	0	0	0	0	0	0	0	0	0	0	0	0
Potri.003G109400.v3.1	11.906	13.293	13.259	12.432	10.89	11.346	12.227	12.202	11.898	11.943	11.329	11.905
Potri.009G102000.v3.1	31.892	33.164	34.512	25.683	23.052	27.287	25.245	25.411	25.419	25.848	27.482	27.941
Potri.013G076500.v3.1	5.646	4.189	4.989	3.2	4.413	3.74	4.446	6.603	5.287	4.437	4.158	4.471
Potri.005G250500.v3.1	0	0	0	0	0	0	0	0	0	0	0	0
Potri.005G070400.v3.1	20.031	21.146	22.888	18.365	16.251	18.253	18.895	19.224	20.389	20.093	17.513	21.181
Potri.017G146400.v3.1	3.429	2.306	2.693	2.742	2.395	2.843	2.618	3.827	2.226	3.03	2.93	3.552
Potri.010G150100.v3.1	0	0	0	0.12	0	0	0	0	0	0	0	0
Potri.006G011900.v3.1	10.173	8.684	9.3	7.057	5.934	7.854	7.604	7.355	7.025	6.636	7.615	8.367
Potri.002G016000.v3.1	203.993	195.786	180.744	210.437	237.021	212.421	209.736	215.495	198.334	213.051	216.04	203.581
Potri.012G036600.v3.1	10.716	10.485	10.22	11.109	10.844	10.2	10.333	11.777	9.845	10.238	9.636	11.067
Potri.001G056300.v3.1	8.663	7.055	6.755	8.461	9.08	8.95	9.78	7.457	6.954	9.317	9.652	8.56
Potri.T172013.v3.1	0.84	0.537	0.621	0.321	0.47	0.415	0.633	0.882	0.286	0.652	0.356	0.456
Potri.008G015100.v3.1	0	0	0	0	0	0	0	0	0	0	0	0
Potri.018G093900.v3.1	20.778	21.109	18.054	23.105	25.491	21.265	24.525	21.803	23.657	24.543	21.089	23.77
Potri.T132000.v3.1	3.089	2.744	2.551	4.025	4.021	2.707	3.417	2.986	3.918	3.992	3.651	3.272
Potri.012G097100.v3.1	18.596	18.438	15.688	15.535	14.498	16.621	17.186	14.514	14.591	14.612	14.41	14.637
Potri.001G429900.v3.1	2.782	1.925	2.229	1.727	1.498	2.603	1.135	1.675	1.537	2.534	2.192	1.635
Potri.006G280400.v3.1	0	0	0	0.057	0	0	0	0	0	0	0	0.054
Potri.001G288500.v3.1	0	0	0	0	0	0	0	0	0	0	0	0
Potri.018G084400.v3.1	18.454	16.854	18.715	13.899	15.506	13.172	16.442	13.633	14.542	17.842	15.119	14.747
Potri.011G009200.v3.1	0	0	0	0	0	0	0	0	0	0	0	0
Potri.016G103300.v3.1	11.494	11.678	13.546	14.207	14.401	13.767	13.088	13.255	13.872	13.836	12.965	13.687
Potri.001G184900.v3.1	0	0	0	0	0	0	0	0	0	0	0	0.3
Potri.T141301.v3.1	0.033	0.061	0.116	0.055	0.268	0.106	0.032	0.133	0.073	0.028	0.052	0.13
Potri.006G199500.v3.1	15.69	11.856	13.581	10.47	10.799	10.092	11.314	8.884	11.21	12.346	11.709	12.223
Potri.017G051600.v3.1	46.63	54.749	52.75	48.768	50.92	51.054	48.629	56.45	53.645	48.887	56.829	55.852
Potri.004G061700.v3.1	24.563	23.017	25.924	28.891	27.065	32.167	27.082	25.898	27.887	27	28.11	27.783
Potri.011G128400.v3.1	0.881	0.271	0.257	0.486	0.237	0.471	0.288	0.708	0.216	0.247	0.694	0.921
Potri.009G021900.v3.1	14.178	15.758	15.867	16.364	13.629	14.487	13.756	16.048	14.53	15.115	14.735	16.127
Potri.001G125532.v3.1	0	0	0	0	0	0	0	0	0	0	0	0
Potri.005G220700.v3.1	6.196	4.954	5.823	4.786	6.007	5.011	5.561	6.385	5.4	4.992	4.596	5.623
Potri.014G175700.v3.1	12.472	12.28	13.158	10.769	12.887	12.599	8.571	10.785	8.832	8.419	10.534	10.946
Potri.005G148300.v3.1	0.35	0.215	0.204	0.29	0.094	0.562	0.229	0.281	0.086	0.294	0.184	0.091
Potri.001G407200.v3.1	5.561	6.84	6.734	7.227	7.588	7.433	8.146	6.847	7.917	7.065	7.496	7.422
Potri.T097300.v3.1	0.878	0.776	0.895	0.333	0.414	0.528	0.609	0.411	0.323	0.615	0.403	0.659
Potri.017G067400.v3.1	19.805	18.02	19.517	15.758	14.525	16.755	14.966	14.812	15.876	14.928	16.127	15.555
Potri.013G081000.v3.1	0	0	0	0	0	0	0	0	0	0	0	0
Potri.006G255300.v3.1	0.162	0	0.142	0.067	0	0.13	0.159	0.13	0.239	0.068	0.128	0.063
Potri.001G144200.v3.1	6.068	4.743	5.342	5.999	5.55	5.847	6.271	5.144	6.238	5.917	5.345	5.877
Potri.007G083200.v3.1	2.005	1.618	2.556	1.452	1.957	1.407	1.472	1.274	1.415	1.053	1.25	1.571
Potri.001G074901.v3.1	59.875	65.279	61.691	69.788	80.123	76.516	73.061	73.034	77.185	74.886	86.855	74.127
Potri.017G078300.v3.1	2.357	2.494	2.787	3.098	3.024	3.057	3.189	2.393	2.91	3.963	3.276	2.824
Potri.006G133200.v3.1	48.775	50.367	51.163	51.718	52.329	55.293	48.416	48.077	47.977	47.038	50.724	49.586
Potri.002G118900.v3.1	53.937	82.735	97.247	51.775	28.524	43.055	32.083	31.555	37.342	47.852	49.282	46.33
Potri.T066250.v3.1	3.307	2.844	3.418	3.45	2.964	3.053	2.479	3.056	3.069	3.243	3.433	3.765
Potri.007G070400.v3.1	13.457	12.097	13.446	12.824	10.966	14.383	12.22	11.797	11.918	12.834	12.252	12.814
Potri.006G244800.v3.1	6.963	6.506	5.274	6.938	7.131	7.47	8.728	6.767	7.774	7.533	6.744	7.402
Potri.016G054000.v3.1	0	0	0	0	0	0	0	0.344	0	0	0	0
Potri.014G107000.v3.1	14.169	14.926	13.852	13.723	11.313	13.54	12.561	13.61	11.965	13.293	14.356	14.041
Potri.010G217500.v3.1	39.821	52.029	46.608	38.069	40.119	38.715	41.613	38.697	39.8	39.765	41.422	40.94
Potri.009G012200.v3.1	0.08	0	0	0	0	0	0	0.064	0.117	0	0	0.062
Potri.007G044900.v3.1	0	0	0	0	0	0	0	0	0	0	0	0
Potri.T095900.v3.1	0.069	0	0	0	0	0	0	0.055	0.051	0	0	0
Potri.001G121900.v3.1	1.185	2.733	1.702	0.77	1.915	0.475	0.911	1.563	1.745	0.854	1.4	1.392
Potri.010G209101.v3.1	0	0	0	0	0	0	0	0	0	0	0	0
Potri.003G146000.v3.1	27.058	25.152	27.754	23.735	22.001	25.35	22.645	24.025	23.811	23.792	24.086	27.734
Potri.015G117200.v3.1	16.86	14.959	19.372	15.998	17.527	18.747	15.491	19.172	18.717	15.589	17.202	16.855
Potri.001G365900.v3.1	0	0	0	0	0	0	0	0	0	0	0	0
Potri.014G095900.v3.1	70.146	70.545	52.624	53.889	75.505	66.777	97.573	48.805	60.111	57.499	58.214	62.298
Potri.002G068500.v3.1	0	0	0	0	0	0	0	0	0	0	0	0
Potri.002G057800.v3.1	18.015	19.837	16.283	15.415	15.322	14.584	15.749	15.636	16.16	15.346	16.007	15.68
Potri.013G139100.v3.1	24.383	30.895	21.574	27.718	17.09	17.435	6.615	12.503	16.01	17.783	12.498	17.953
Potri.006G161600.v3.1	56.954	62.168	65.565	54.604	64.738	58.515	75.677	57.451	62.655	53.758	66.884	61.597
Potri.003G060400.v3.1	0.156	0.18	0.068	0.129	0.063	0.094	0.152	0.094	0.057	0.098	0.092	0.213
Potri.T040566.v3.1	0	0	0.085	0.08	0	0	0	0	0	0	0	0
Potri.007G140000.v3.1	0	0	0	0	0	0	0	0	0	0	0	0
Potri.006G125700.v3.1	16.986	18.268	18.543	16.652	18.935	18.358	17.075	17.505	16.122	18.978	16.566	17.969
Potri.014G194700.v3.1	58.434	57.863	60.086	55.152	58.995	56.238	64.403	54.069	60.366	54.177	61.45	55.736
Potri.T009130.v3.1	0.118	0.109	0.052	0.049	0.048	0.047	0.173	0.047	0.043	0.099	0.186	0.092
Potri.007G130800.v3.1	14.406	15.631	15.922	15.988	15.079	16.773	16.509	16.202	15.281	16.791	16.766	14.974
Potri.003G204801.v3.1	0	0	0	0	0.066	0	0	0	0	0	0	0
Potri.003G114800.v3.1	143.583	134.916	130.63	198.516	237.147	183.313	221.302	211.039	206.534	207.203	193.455	164.965
Potri.T086400.v3.1	0	0.315	0.897	0.566	0.276	0.274	0	0.549	0.252	0	0.269	0
Potri.001G311100.v3.1	0	0	0	0	0	0	0	0	0	0	0	0
Potri.003G074300.v3.1	3.682	3.663	3.977	4.063	3.85	2.142	2.828	3.479	3.988	3.217	3.697	3.846
Potri.002G059200.v3.1	1.827	2.229	1.906	2.438	4.094	2.221	3.519	3.359	2.474	2.328	2.414	2.354
Potri.018G080900.v3.1	30.374	33.841	27.873	25.509	26.436	27.405	27.825	26.049	27.262	29.574	27.844	28.434
Potri.016G073500.v3.1	17.685	20.561	18.638	17.544	20.161	19.429	21.11	21.982	19.625	17.822	20.803	20.499
Potri.T062600.v3.1	0	0	0	0	0	0	0	0	0	0	0	0
Potri.T065200.v3.1	0	0	0	0	0.092	0	0.037	0.03	0	0.032	0.03	0.03
Potri.013G089300.v3.1	0	0	0	0	0	0	0	0	0	0	0	0
Potri.005G072000.v3.1	0.207	0.287	0.544	0.257	0.168	0.249	0.203	0.083	0.229	0.087	0.245	0.325
Potri.001G051000.v3.1	1.063	7.451	1.177	2.228	2.004	2.386	1.526	5.12	1.774	1.013	1.451	2.054
Potri.005G087300.v3.1	34.386	35.891	37.136	37.863	39.586	36.41	38.263	47.724	45.682	41.78	38.991	41.34
Potri.016G033100.v3.1	30.605	29.426	32.229	29.374	29.557	28.788	31.309	31.644	31.044	26.41	27.833	29.103
Potri.005G134400.v3.1	35.945	36.27	36.988	29.12	30.976	32.535	29.496	30.086	29.635	32.232	37.185	36.044
Potri.013G082900.v3.1	23.654	22.808	23.367	22.232	23.215	25.616	23.813	21.784	20.471	22.247	20.109	21.883
Potri.009G150900.v3.1	1.033	1.588	0.602	0.855	1.669	1.656	0.674	0	0.507	0.579	1.085	1.888
Potri.001G443932.v3.1	0.612	0.103	0.486	0.598	0.315	0.223	0	0.223	0.246	0.421	0.219	0.305
Potri.001G069900.v3.1	0	0	0	0	0	0	0	0	0	0	0	0
Potri.007G077600.v3.1	0.406	0.214	0.051	0.144	0.14	0.186	0.113	0.047	0	0.097	0.091	0.227
Potri.011G056700.v3.1	0.218	0.151	0.238	0.27	0.308	0.567	0	0.35	0.16	0.32	0.429	0.426
Potri.017G119800.v3.1	0	0.144	0	0.129	0.251	0	0	0.125	0.115	0.131	0.123	0.122
Potri.011G074900.v3.1	8.355	4.868	2.499	2.729	14.211	5.29	12.27	8.298	19.106	5.36	5.023	7.579
Potri.001G103400.v3.1	6.378	6.574	7.054	7.378	6.988	7.382	7.758	8.69	7.116	8.368	7.118	7.76
Potri.008G172701.v3.1	41.103	39.613	39.376	34.453	34.553	38.506	38.702	30.478	35.423	33.969	39.064	37.137
Potri.002G182300.v3.1	0.63	0.83	0.551	0.447	0.654	0.722	1.322	0.795	0.398	0.378	0.567	0.494
Potri.014G104700.v3.1	5.857	7.014	6.018	4.762	5.811	4.944	5.432	5.61	6.583	5.356	5.099	5.876
Potri.010G154500.v3.1	1.42	1.037	1.345	1.959	1.243	1.851	1.854	0.903	1.481	1.691	1.864	1.854
Potri.008G014650.v3.1	0	0	0	0	0	0	0	0	0	0	0	0
Potri.003G187032.v3.1	0.196	0.361	0.856	0.648	0.791	0.157	0.767	0.315	0.865	0.988	1.234	0.921
Potri.002G146850.v3.1	0	0	0	0	0	0	0	0	0	0	0	0
Potri.017G062200.v3.1	0	0	0	0	0	0	0	0	0	0	0	0
Potri.T126000.v3.1	2.668	2.461	2.227	3.112	2.45	3.696	4.037	2.921	3.037	2.243	2.484	2.565
Potri.018G117300.v3.1	0	0	0	0	0	0	0	0	0	0	0	0
Potri.006G239200.v3.1	0.083	0	0	0	0	0	0	0	0	0	0	0
Potri.010G047700.v3.1	2.856	2.696	3.543	3.079	3.167	3.143	2.602	3.467	3.18	2.96	2.774	3.331
Potri.008G154000.v3.1	0	0	0	0	0	0	0	0	0	0	0	0
Potri.009G063500.v3.1	4.403	3.356	3.626	4.067	6.033	5.22	6.061	5.124	5.499	4.99	4.625	3.25
Potri.019G066300.v3.1	0	0	0	0	0.205	0.204	0	0	0.187	0.641	0.2	0.996
Potri.011G150500.v3.1	1.198	0.737	0.978	0.198	0.903	0.769	0.547	1.283	0.882	0.537	0.755	1.189
Potri.004G035000.v3.1	0	0	0	0	0	0	0	0	0	0	0	0
Potri.009G109500.v3.1	0.516	0.667	0.542	1.068	0.375	0.704	0.859	1.161	1.065	0.955	0.692	0.769
Potri.009G140400.v3.1	0	0	0	0	0	0	0	0	0	0	0	0
Potri.T057900.v3.1	0.234	0.433	0.615	0.679	0.663	0.282	0.402	0.518	0.475	0.345	0.877	0.781
Potri.019G102000.v3.1	0	0	0.077	0.147	0.286	0.426	0.347	0.64	0.13	0.223	0.07	0.208
Potri.014G089100.v3.1	51.522	53.893	50.364	64.333	63.131	62.666	67.683	63.85	59.575	62.691	64.496	63.76
Potri.004G111000.v3.1	4.512	4.339	4.279	5.553	5.691	5.917	5.984	5.598	5.574	5.801	4.909	5.125
Potri.010G213200.v3.1	6.239	4.462	5.93	4.43	4.371	4.866	4.624	5.654	4.363	4.789	5.163	5.247
Potri.010G186600.v3.1	0	0	0	0	0	0	0	0	0	0	0	0
Potri.006G201600.v3.1	26.221	23.646	25.5	20.402	26.106	24.417	31.154	27.601	28.496	24.027	24.293	24.853
Potri.T036201.v3.1	0	0	0.086	0	0.08	0.079	0	0	0.073	0	0	0
Potri.018G129900.v3.1	38.202	36.449	35.196	34.371	28.088	31.418	29.095	31.156	28.905	31.584	30.125	31.951
Potri.004G128900.v3.1	24.422	26.097	26.748	24.143	23.021	23.558	28.162	22.934	27.178	25.096	26.455	24.502
Potri.011G143700.v3.1	0.558	0.545	0.746	0.87	0.716	0.922	0.804	0.448	0.653	0.525	0.75	0.669
Potri.019G103300.v3.1	1.608	2.543	2.611	1.901	0.928	2.948	1.35	1.107	1.354	1.159	1.81	1.62
Potri.002G214400.v3.1	27.278	28.467	29.135	29.623	28.357	30.461	28.103	31.476	27.997	30.764	28.443	30.493
Potri.004G045000.v3.1	0	0	0	0.25	0.244	0	0	0	0	0	0.238	0.473
Potri.002G193800.v3.1	5.597	8.089	7.421	4.555	3.241	5.237	2.922	4.644	4.328	3.451	4.483	4.239
Potri.014G081600.v3.1	1.208	0.727	0.918	1.478	0.976	0.884	0.103	3.331	2.011	1.324	0.579	2.221
Potri.015G053500.v3.1	0	0	0	0	0	0	0	0	0	0	0	0
Potri.012G001900.v3.1	0.797	0.643	0.697	0.495	0.322	0.4	0.39	1.04	0.66	0.586	0.863	0.468
Potri.004G214300.v3.1	13.206	11.618	13.495	12.16	9.186	11.959	12.458	10.815	12.173	12.683	13.194	13.498
Potri.010G160200.v3.1	6.33	6.374	6.386	5.182	5.564	6.36	5.608	4.841	5.106	5.692	5.645	5.741
Potri.008G141100.v3.1	0.303	0.168	0.159	0.451	0.441	0.146	0.356	0.292	0.536	0.357	0.43	0.475
Potri.004G098800.v3.1	7.684	7.037	6.961	7.65	7.558	8.172	9.977	7.557	8.202	8.286	7.414	7.067
Potri.002G212900.v3.1	3.021	4.897	4.603	4.572	4.358	3.565	4.943	6.342	5.498	5.08	3.774	5.342
Potri.005G240350.v3.1	0	0	0	0	0	0	0	0	0	0	0	0
Potri.004G075600.v3.1	31.397	26.73	27.169	32.68	29.319	32.694	35.438	34.166	33.96	33.812	34.347	33.049
Potri.011G057000.v3.1	1.155	1.675	1.731	1.502	1.333	1.125	2.1	1.921	2.188	2.567	1.56	2.457
Potri.T053533.v3.1	0.789	1.007	0.796	0.753	0.784	0.681	0.535	0.877	0.67	0.612	0.669	0.903
Potri.007G064700.v3.1	0	0	0	0	0	0	0	0	0	0	0	0
Potri.003G068800.v3.1	0	0	0	0.043	0	0	0	0	0	0	0.041	0
Potri.T113300.v3.1	16.69	13.323	12.592	21.697	19.057	22.614	23.727	18.297	20.822	19.222	19.932	19.733
Potri.008G189400.v3.1	4.053	4.155	4.397	3.355	2.001	2.227	2.572	1.868	1.658	3.345	3.548	2.764
Potri.002G222600.v3.1	0.128	0.118	0.391	0.582	0.155	0.205	0.313	0.41	0.518	0.322	0.302	0.3
Potri.001G373200.v3.1	21.301	23.92	22.046	21.902	25.313	21.319	24.69	23.203	26.48	22.498	22.577	22.686
Potri.006G262400.v3.1	0.224	0.103	0.098	0.093	0.091	0.09	0.11	0	0.083	0	0	0
Potri.001G415200.v3.1	4.33	4.347	5.53	4.217	3.43	4.835	3.783	3.716	3.627	4.212	4.85	4.357
Potri.017G092000.v3.1	70.347	57.714	65.699	93.14	111.605	87.227	90.556	125.405	117.038	102.336	85.02	105.847
Potri.005G050900.v3.1	3.539	4.329	4.203	4.489	4.04	4.658	4.783	3.83	3.881	4.236	4.697	3.978
Potri.012G027300.v3.1	0	0	0	0.261	0	0	0	0	0	0	0	0
Potri.012G022400.v3.1	0.196	0.815	0.343	0.406	0.159	0.629	0.192	0.394	0.361	0.825	0.309	0.769
Potri.002G200300.v3.1	15.73	12.407	12.384	18.618	15.753	18.934	17.219	16.466	18.383	18.823	17.032	16.917
Potri.011G072300.v3.1	8.622	9.323	10.97	9.848	8.19	9.295	8.049	11.788	11.38	11.433	9.641	11.695
Potri.005G131500.v3.1	6.716	6.531	6.826	9.258	8.973	9.426	9.526	10.721	10.1	8.691	8.287	8.843
Potri.008G220100.v3.1	5.813	4.311	4.982	4.056	5.617	3.748	4.24	2.837	4.784	4.216	3.143	3.929
Potri.005G100400.v3.1	0.096	0.265	0.293	0.238	0.116	0.269	0.094	0.961	0.106	0.201	0.189	0.075
Potri.010G094800.v3.1	10.133	7.767	10.095	9.133	7.993	8.585	9.421	7.944	7.662	8.014	8.907	8.481
Potri.009G121800.v3.1	23.348	21.539	23.368	21.691	20.041	20.352	16.699	19.166	19.071	19.193	19.336	20.126
Potri.006G036400.v3.1	55.057	51.179	54.197	37.089	32.472	38.679	28.444	26.999	28.437	29.151	32.323	31.035
Potri.004G200100.v3.1	3.301	2.805	5.695	3.019	3.579	3.831	3.317	5.231	3.454	2.556	3.148	2.994
Potri.001G128200.v3.1	7.54	6.452	6.678	6.815	7.415	7.718	5.974	4.222	4.493	6.005	5.666	6.646
Potri.015G014700.v3.1	0	0	0	0	0	0	0	0	0	0	0	0
Potri.017G112100.v3.1	6.39	9.11	9.649	9.295	9.699	11.647	9.289	8.551	9.269	9.116	11.593	10.316
Potri.009G162400.v3.1	23.839	22.934	24.831	22.21	27.461	22.232	25.274	32.87	27.237	27.773	23.877	24.867
Potri.T129500.v3.1	3.299	3.498	3.358	3.261	2.546	3.871	3.134	3.164	2.793	2.484	3.336	2.585
Potri.001G470100.v3.1	2.079	2.274	2.451	2.36	3.124	3.528	3.549	3.687	2.955	3.983	3.922	4.772
Potri.001G353500.v3.1	60.47	66.32	64.277	61.21	73.639	61.145	75.817	59.474	68.562	70.682	74.114	60.243
Potri.016G038600.v3.1	0.918	0.847	0.494	0.936	0.685	0.623	0.623	1.418	0.624	0.95	0.724	0.443
Potri.018G055766.v3.1	0	0	0	0	0	0	0	0	0	0	0	0
Potri.006G071200.v3.1	2.064	2.236	2.511	1.411	1.595	1.656	1.055	5.189	2.446	1.585	1.273	1.758
Potri.002G039500.v3.1	0.224	0.138	0.261	0.123	0.06	0.419	0.073	0.06	0.384	0.188	0.294	0.175
Potri.001G348500.v3.1	33.297	27.477	27.596	29.264	29.93	26.479	28.612	31.363	28.661	28.585	27.929	26.198
Potri.014G111200.v3.1	4.722	4.913	6.281	4.782	5.196	4.795	4.525	6.697	5.55	4.477	5.739	5.392
Potri.010G162100.v3.1	0	0	0	0	0	0	0	0	0	0	0	0
Potri.019G057200.v3.1	26.011	26.03	27.14	35.193	37.143	31.019	37.591	34.463	34.73	34.419	30.96	31.144
Potri.T072750.v3.1	0	0	0	0	0	0	0	0	0	0	0	0
Potri.013G013000.v3.1	14.655	11.412	11.841	12.706	10.918	14.755	10.528	9.883	10.325	9.601	12.569	10.686
Potri.003G063000.v3.1	24.312	25.975	26.888	28.696	23.728	24.809	25.128	24.211	26.713	25.678	25.379	26.048
Potri.010G158700.v3.1	69.224	68.059	69.093	71.829	78.303	72.225	87.858	75.299	82.371	73.504	78.772	74.021
Potri.019G054900.v3.1	13.777	15.195	16.267	15.736	15.65	15.412	18.317	16.002	15.687	16.199	16.46	17.246
Potri.002G093600.v3.1	0	0	0	0	0.292	0	0	0	0	0	0	0
Potri.018G081000.v3.1	17.462	17.073	19.572	19.723	20.419	19.032	20.701	21.332	22.166	19.784	19.008	19.917
Potri.008G052100.v3.1	36.356	34.716	38.715	35.746	36.074	34.054	40.056	40.534	39.658	38.533	35.317	33.695
Potri.011G000100.v3.1	51.661	60.814	73.506	49.014	55.253	55.351	59.889	59.144	54.917	53.642	49.722	59.77
Potri.006G270400.v3.1	0	0	0	0	0	0.045	0	0	0	0	0	0
Potri.013G076950.v3.1	2.078	0.383	0.363	0.688	0.336	0	0.407	0.334	0.306	1.048	0	0
Potri.014G147400.v3.1	14.611	19.201	20.231	18.409	16.982	18.297	15.783	15.37	16.35	18.391	19.066	16.339
Potri.003G167800.v3.1	5.569	6.806	7.461	7.782	7.86	8.759	7.365	7.986	8.443	7.388	8.404	7.197
Potri.001G295600.v3.1	28.315	25.354	26.305	31.506	27.847	31.108	29.839	36.664	31.259	28.511	31.867	31.952
Potri.002G080800.v3.1	18.297	17.046	19.111	17.992	18.979	19.76	17.737	18.135	16.232	18.785	19.552	20.154
Potri.004G081700.v3.1	34.329	30.321	28.734	35.744	39.905	35.454	36.256	36.316	37.547	34.262	32.942	34.461
Potri.003G101200.v3.1	21.94	20.905	20.212	18.321	19.314	18.699	17.441	17.039	18.425	21.695	22.547	22.834
Potri.009G078200.v3.1	19.186	21.702	22.463	22.893	18.733	20.824	17.059	17.039	17.425	20.633	23.072	22.043
Potri.008G150900.v3.1	0.091	0	0	0	0	0.073	0	0.073	0	0	0	0
Potri.T162900.v3.1	28.263	22.746	32.463	26.779	34.647	27.2	19.847	26.764	27.633	25.646	26.642	28.71
Potri.018G104200.v3.1	0	0	0	0	0	0	0	0	0	0	0	0
Potri.015G067100.v3.1	0	0	0	0	0	0	0	0	0	0	0	0
Potri.019G015200.v3.1	0	0	0	0	0	0	0	0	0	0	0	0
Potri.017G061800.v3.1	32.352	28.387	21.37	15.114	16.265	16.145	24.918	13.971	20.226	16.925	20.39	16.222
Potri.001G118300.v3.1	10.165	10.207	10.151	7.669	7.865	8.246	6.163	8.539	8.407	9.795	8.685	11.241
Potri.011G007400.v3.1	2.934	4.372	4.012	4.732	3.768	4.344	5.377	4.833	4.82	4.87	4.741	4.185
Potri.001G353800.v3.1	20.732	22.92	21.904	18.027	17.802	20.599	20.298	17.76	18.606	16.16	19.606	18.347
Potri.003G006700.v3.1	0	0	0	0	0	0	0	0	0	0	0	0
Potri.004G202500.v3.1	12.455	11.858	12.109	14.515	13.767	13.905	12	14.562	12.255	12.734	16.014	13.584
Potri.T164600.v3.1	38.67	38.885	37.565	38.413	34.458	34.716	36.575	37.211	35.488	36.572	38.633	36.529
Potri.018G045600.v3.1	0.187	0.173	0	0.155	0	0	0.183	0.15	0	0	0	0.147
Potri.009G041800.v3.1	34.796	34.677	31.886	27.049	23.955	28.003	21.762	25.826	25.861	26.973	30.147	30.576
Potri.001G061200.v3.1	29.057	28.185	28.672	22.325	21.017	24.975	23.638	22.132	22.382	21.69	22.26	22.472
Potri.008G216501.v3.1	0.959	0.724	0.869	0.779	0.535	0.769	0.546	0.812	0.719	0.792	0.687	0.738
Potri.001G005100.v3.1	10.895	11.592	11.576	11.585	12.819	10.684	12.692	12.549	11.86	12.236	12.812	11.091
Potri.019G039700.v3.1	72.546	80.839	80.507	85.997	73.792	75.13	78.627	82.509	83.789	78.291	82.483	81.75
Potri.019G061550.v3.1	0.151	0.093	0.088	0	0.081	0.161	0.295	0.081	0.148	0.211	0.119	0.158
Potri.006G098500.v3.1	0	0	0	0	0	0	0	0	0.165	0	0	0
Potri.T103500.v3.1	1.201	0.869	0.908	0.779	1.102	1.328	0.668	0.808	0.909	1.146	0.818	1.17
Potri.015G051600.v3.1	0	0	0	0	0	0	0	0	0	0	0	0
Potri.002G166601.v3.1	13.535	12.643	13.978	15.788	14.832	15.164	15.24	14.503	14.485	14.687	14.795	14.714
Potri.017G101332.v3.1	23.765	19.442	20.123	26.102	28.742	28.889	31.024	27.244	24.766	25.007	24.845	24.826
Potri.006G129600.v3.1	0.599	0.51	0.886	0.534	0.484	0.554	0.812	0.666	0.78	0.581	0.98	1.01
Potri.001G389300.v3.1	16.32	14.94	14.541	20.338	20.663	18.755	20.264	21.942	23.577	18.768	21.822	20.869
Potri.016G050600.v3.1	0	0	0	0	0	0	0	0	0	0	0	0
Potri.010G191500.v3.1	5.091	4.506	5.413	3.986	4.503	4.083	4.917	3.978	4.104	3.123	3.794	3.45
Potri.003G106300.v3.1	7.009	8.155	6.947	8.203	6.204	8.307	7.387	8.568	7.463	9.534	8.23	8.429
Potri.009G157700.v3.1	8.082	10.118	6.662	6.402	6.203	7.361	7.291	6.49	5.909	6.212	6.048	6.106
Potri.004G231500.v3.1	1.915	1.204	2.181	0.504	1.078	0.535	0.596	0.722	0.726	0.732	0.389	1.114
Potri.019G082700.v3.1	0	0	0.166	0.158	0.154	0.153	0	0	0	0	0	0
Potri.012G037500.v3.1	332.546	335.034	335.77	391.86	414.153	383.056	394.921	397.175	395.811	410.042	410.299	381.971
Potri.008G143300.v3.1	0.268	0	0.235	0.222	0.65	0.43	0	0.215	0.593	0.451	0.423	0.21
Potri.010G251000.v3.1	0.365	0.337	0.479	0.151	0.295	0	0.357	0.44	0.403	0.153	0.431	0.429
Potri.002G215700.v3.1	11.693	12.372	13.019	10.745	11.646	10.603	10.748	10.923	11.107	11.035	11.355	10.433
Potri.001G259500.v3.1	0	0	0	0	0	0	0	0	0	0	0	0
Potri.002G064800.v3.1	33.678	33.44	38.059	34.186	40.712	36.013	45.391	42.388	41.905	37.032	39.831	36.927
Potri.018G150600.v3.1	25.534	25.813	28.251	25.622	20.978	24.563	21.664	22.841	22.896	24.165	25.978	24.566
Potri.005G113700.v3.1	7.759	9.564	10.431	8.85	9.904	8.157	11.491	11.413	11.332	9.483	9.913	10.268
Potri.002G245900.v3.1	52.41	62.215	52.462	58.778	58.137	54.926	58.052	57.912	57.978	60.125	62.107	61.895
Potri.005G065300.v3.1	0	0	0	0	0	0	0	0	0	0	0	0
Potri.016G015200.v3.1	21.907	24.014	26.288	26.095	25.475	22.737	29.86	33.32	28.471	28.892	26.666	29.549
Potri.002G055200.v3.1	17.569	17.986	18.544	20.806	17.513	18.93	18.32	21.878	20.144	20.475	19.27	19.947
Potri.001G045301.v3.1	0	0	0	0	0	0	0	0	0	0	0	0
Potri.019G020600.v3.1	0	0	0	0	0	0	0	0	0	0	0	0
Potri.003G057900.v3.1	2.272	3.293	1.135	1.88	3.409	2.082	2.542	2.606	3.346	3.274	3.58	2.543
Potri.008G143000.v3.1	0.99	0.7	1	1.065	0.96	1.041	0.98	0.733	0.899	1.128	0.901	1.155
Potri.003G008300.v3.1	35.283	35.205	35.178	33.247	34.566	34.418	30.35	35.805	34.563	33.998	38.028	30.791
Potri.018G066700.v3.1	9.612	10.479	8.556	8.534	8.284	7.522	7.529	8.841	8.022	8.718	8.719	7.394
Potri.011G169000.v3.1	22.291	21.461	22.753	22.312	20.179	23.119	21.596	19.586	21.372	20.572	20.717	23.286
Potri.001G405025.v3.1	0	0.05	0.047	0.089	0.087	0	0.053	0	0	0.181	0.042	0
Potri.019G003000.v3.1	0.853	1.114	0.932	0.588	0.804	0.912	0.487	0.456	0.628	1.075	0.392	0.779
Potri.010G097050.v3.1	0	0	0	0	0	0	0	0	0	0	0	0
Potri.008G056400.v3.1	0.315	0.629	1.009	0.391	0.424	0.505	0.616	0.842	0.811	0.662	0.661	0.658
Potri.004G114300.v3.1	29.91	39.273	29.378	24.581	15.131	22.846	21.486	16.986	20.474	28.695	24.27	28.6
Potri.013G092900.v3.1	48.204	42.329	43.991	42.2	50.902	48.707	47.953	48.064	47.194	46.986	47.235	44.714
Potri.T156000.v3.1	78.079	74.661	80.417	102.982	122.282	101.079	97.128	102.634	103.91	106.935	104.133	98.254
Potri.017G126500.v3.1	25.787	24.431	23.685	23.034	22.697	27.098	24.225	20.323	21.937	21.022	21.891	21.089
Potri.014G042500.v3.1	0	0	0	0	0	0	0	0	0	0	0	0
Potri.005G218000.v3.1	42.191	43.082	44.986	43.457	43.322	44.637	42.82	44.792	46.22	49.338	46.183	46.219
Potri.002G071700.v3.1	3.924	5.397	3.742	4.665	6.398	7.152	6.845	4.526	6.042	5.578	4.833	3.801
Potri.016G045800.v3.1	2.416	1.992	1.977	3.786	2.907	2.803	2.768	3.219	3.937	3.155	2.551	2.497
Potri.T182000.v3.1	0	0.469	0	0	0	0.408	0	0	0	0	0	0
Potri.019G000400.v3.1	0.12	0.333	0.632	0.349	0.292	0.724	0.177	0.58	0.443	0.354	0.427	0.425
Potri.002G049700.v3.1	30.105	31.761	33.709	35.908	36.691	35.546	34.128	37.56	37.918	31.5	31.756	31.886
Potri.006G192900.v3.1	42.236	38.038	33.304	39.372	49.135	37.498	51	41.425	41.458	42.633	36.883	36.14
Potri.007G122600.v3.1	24.099	34.376	31.649	26.008	33.367	30.736	34.82	27.961	31.273	29.454	29.439	29.86
Potri.006G215800.v3.1	37.155	29.267	29.16	29.66	36.788	34.091	38.808	31.766	31.647	31.238	31.837	28.927
Potri.005G031100.v3.1	0.171	0	0	0	0	0.137	0.167	0.137	0.251	0.143	0.134	0
Potri.008G065100.v3.1	0	0	0	0	0	0	0	0	0	0	0	0
Potri.001G140800.v3.1	26.503	21.556	23.487	23.899	24.436	23.965	26.343	23.349	25.442	24.244	23.351	24.42
Potri.007G121600.v3.1	25.043	30.016	31.722	26.309	28.61	28.249	26.231	28.384	28.607	25.571	26.42	26.862
Potri.006G076300.v3.1	4.224	4.771	5.803	5.565	5.572	4.632	6.667	4.222	4.063	4.928	4.618	5.065
Potri.017G120600.v3.1	0	0	0.046	0	0.043	0.17	0.362	0.552	0.389	0.133	0.042	0.083
Potri.013G057800.v3.1	8.898	10.889	7.62	9.619	6.896	9.903	8.356	9.186	8.291	7.786	10.014	6.402
Potri.004G129900.v3.1	31.436	27.994	27.925	34.955	27.828	34.021	28.201	32.91	31.515	32.981	33.398	34.881
Potri.004G039600.v3.1	0	0	0	0	0	0	0	0	0	0	0	0
Potri.004G010500.v3.1	28.859	22.29	25.304	29.839	33.266	31.697	30.078	25.722	29.605	27.75	31.269	29.373
Potri.017G132600.v3.1	0	0	0	0	0	0	0	0	0	0	0	0
Potri.016G103200.v3.1	1.437	0.954	0.955	1.474	1.393	1.659	1.069	1.2	1.1	1.208	1.539	0.855
Potri.009G100600.v3.1	7.452	8.402	8.877	6.42	6.126	7.165	6.784	6.474	6.483	5.716	7.244	6.589
Potri.001G178900.v3.1	0	0	0	0	0	0	0	0	0	0	0	0
Potri.005G178500.v3.1	34.602	42.078	46.294	32.544	36.429	31.956	27.205	44.204	37.452	39.23	35.933	38.611
Potri.T108050.v3.1	0.32	0.295	0.392	0.053	0.362	0.205	0.063	0.154	0.33	0.215	0.202	0.351
Potri.009G035200.v3.1	0.352	0.325	0.308	0.971	0.474	0.659	0.804	0.283	0.259	0.493	0.832	0.644
Potri.001G360800.v3.1	28.012	26.965	28.968	32.553	34.413	32.521	32.371	35.869	35.403	32.526	31.437	33.818
Potri.010G118450.v3.1	0	0	0	0	0	0	0	0	0	0	0	0
Potri.008G120300.v3.1	5.58	4.942	6.928	7.575	7.079	6.713	6.884	11.964	8.055	8.07	7.737	8.963
Potri.013G102100.v3.1	158.577	178.9	124.232	135.572	143.229	146.009	152.224	113.75	129.964	129.748	138.746	106.958
Potri.T039400.v3.1	0	0	0	0	0	0	0	0	0	0	0	0
Potri.013G084400.v3.1	0.411	0.569	0.3	0.284	0.222	0.22	0.134	0.44	0.101	0.115	0.54	0.269
Potri.007G130000.v3.1	0	0	0	0	0	0	0	0	0	0	0	0
Potri.010G090100.v3.1	24.46	21.676	24.779	26.977	25.603	24.459	24.087	27.289	27.428	25.831	23.869	27.447
Potri.004G059500.v3.1	16.142	14.891	13.59	14.102	16.363	16.003	18.365	15.362	15.08	17.216	14.66	13.994
Potri.T071650.v3.1	14.294	14.047	14.263	15.881	16.131	13.894	12.474	13.225	13.559	13.977	14.872	13.329
Potri.005G032100.v3.1	1.657	0.941	1.616	1.055	1.39	1.176	0.936	1.331	1.361	0.911	1.054	1.049
Potri.002G077100.v3.1	6.967	7.398	6.858	7.58	7.754	7.626	7.508	8.023	7.939	8.326	7.25	7.347
Potri.014G076300.v3.1	44.602	51.377	44.875	41.379	38.045	41.166	42.423	37.665	39.096	38.518	43.54	41.164
Potri.003G123700.v3.1	21.039	23.244	26.048	16.318	15.93	19.147	14.555	15.478	16.144	18.165	17.517	16.631
Potri.008G132850.v3.1	0.052	0.095	0.225	0	0.125	0	0.151	0.166	0	0.043	0.081	0
Potri.T017100.v3.1	0	0	0	0	0	0	0	0	0	0	0	0
Potri.019G068100.v3.1	0.209	0.347	0.256	0.242	0.304	0.168	0.368	0.47	0.431	0.597	0.527	0.491
Potri.004G151301.v3.1	0	0	0	0	0	0	0	0	0	0	0	0
Potri.002G226600.v3.1	20.496	20.499	23.808	21.247	20.974	21.709	19.866	22.164	22.294	21.514	21.648	23.942
Potri.014G033800.v3.1	0	0	0	0	0	0	0	0	0	0	0	0
Potri.007G084000.v3.1	0	0	0	0	0	0	0	0	0	0	0	0
Potri.001G017000.v3.1	2.493	2.937	3.34	1.888	1.886	2	1.662	2.599	2.071	1.963	1.672	2.12
Potri.001G102400.v3.1	2.657	0.908	2.237	1.059	1.272	1.026	0.771	1.738	1.594	0.745	1.24	2.004
Potri.005G149800.v3.1	26.892	24.349	24.319	21.433	24.775	23.223	22.708	24.451	23.577	22.61	24.044	22.184
Potri.002G009700.v3.1	6.702	6.59	7.768	7.938	6.466	7.391	6.476	7.436	6.478	7.118	7.052	7.566
Potri.005G028300.v3.1	0	0	0	0	0	0	0	0	0	0	0	0
Potri.019G132300.v3.1	8.946	8.212	7.938	7.515	8.81	8.531	8.28	8.899	8.752	8.307	9.642	7.846
Potri.001G075800.v3.1	1.426	1.108	1.444	1.46	1.183	1.415	1.837	2.049	1.299	1.262	1.892	1.47
Potri.016G028200.v3.1	0.03	0.027	0.052	0.098	0.048	0.024	0	0	0.022	0.05	0.023	0.023
Potri.001G035300.v3.1	14.716	13.115	14.468	11.306	12.204	11.669	10.82	12.218	11.451	12.186	12.424	10.833
Potri.010G179900.v3.1	0	0	0	0	0	0	0	0	0	0	0	0
Potri.004G228100.v3.1	1.166	1.345	1.734	1.496	1.225	1.263	1.542	1.592	1.89	1.569	1.7	2.33
Potri.018G035100.v3.1	17.553	13.979	13.728	21.678	22.049	20.072	20.006	19.876	22.117	18.793	19.5	18.05
Potri.012G000600.v3.1	23.642	24.137	22.01	27.427	28.173	24.752	24.745	25.617	27.428	29.275	25.989	22.94
Potri.004G198900.v3.1	16.979	14.296	13.509	16.692	16.186	13.761	18.295	15.293	16.705	15.748	15.535	15.52
Potri.001G114800.v3.1	15.971	19.281	16.635	15.993	16.011	14.944	16.892	14.052	16.372	15.458	16.815	14.212
Potri.015G040300.v3.1	18.379	17.118	18.235	18.728	20	20.704	19.693	20.132	19.742	18.697	18.496	20.864
Potri.014G052700.v3.1	4.089	4.716	3.966	3.543	3.175	3.613	3.472	3.617	3.576	4.674	3.901	4.455
Potri.010G165700.v3.1	40.652	50.201	59.75	42.04	34.797	37.252	41.693	65.739	53.296	57.054	49.909	57.519
Potri.011G092000.v3.1	4.532	3.512	4.279	4.801	3.808	4.797	2.485	3.493	4.405	2.896	4.284	4.118
Potri.005G043900.v3.1	7.905	7.363	4.408	5.222	3.726	6.055	5.011	3.927	3.806	4.431	4.092	4.347
Potri.014G016700.v3.1	4.392	4.535	5.32	4.136	5.242	4.072	3.63	3.042	4.719	5.726	5.143	4.325
Potri.003G000600.v3.1	0	0	0	0	0	0	0	0	0	0	0	0
Potri.016G051800.v3.1	13.227	14.211	12.584	11.913	12.573	12.105	14.245	14.182	13.924	10.401	11.033	10.241
Potri.003G215600.v3.1	11.281	10.515	12.893	11.671	12.295	12.016	11.045	12.408	12.419	12.794	11.201	12.383
Potri.015G029400.v3.1	0.696	0.445	0.515	0.222	0.389	0.816	0.419	0.387	0.355	0.315	0.464	0.168
Potri.001G227700.v3.1	0	0	0	0	0	0	0	0	0	0	0	0
Potri.018G100900.v3.1	33.938	31.076	36.089	34.859	34.166	39.129	35.405	33.08	36.054	37.95	36.816	35.365
Potri.004G073900.v3.1	0.177	0.109	0.361	0.244	0.428	0.236	0.231	0.615	0.304	0.991	0.696	1.154
Potri.009G076000.v3.1	24.754	24.272	24.205	24.869	21.133	26.013	19.333	23.836	22.644	24.128	22.976	24.436
Potri.019G077700.v3.1	26.348	23.784	26.814	25.285	20.566	24.287	19.144	23.647	23.004	24.683	24.138	26.084
Potri.019G024300.v3.1	0.85	1.344	2.123	1.306	0.687	2.532	0.832	1.657	1.341	1.94	1.243	1.427
Potri.015G107100.v3.1	2.593	2.392	2.915	1.533	2.394	1.485	5.077	4.164	2.455	1.869	1.167	2.031
Potri.002G060900.v3.1	252.836	300.957	225.088	359.258	293.392	301.438	361.227	370.534	386.788	396.004	341.19	437.019
Potri.016G138800.v3.1	20.931	21.902	21.773	20.933	24.741	20.284	24.288	21.788	21.338	21.997	21.223	22.093
Potri.014G148700.v3.1	22.396	23.856	24.714	24.611	22.627	23.215	22.407	24.876	22.454	24.621	25.117	24.477
Potri.007G141700.v3.1	0.481	0.111	0.21	0.199	0.194	0.482	0.236	0.579	0.797	0.404	0.284	0
Potri.001G186400.v3.1	1.402	2.822	1.449	1.477	2.06	2.249	1.498	1.842	1.596	1.393	1.607	1.398
Potri.010G020300.v3.1	0	0	0	0	0	0	0	0	0	0	0	0
Potri.019G073700.v3.1	0.083	0	0	0	0	0.067	0	0.067	0	0	0	0.065
Potri.004G144400.v3.1	6.932	7.32	5.696	5.116	6.614	6.632	6.297	4.427	5.228	5.267	6.185	5.104
Potri.006G034300.v3.1	17.533	22.199	22.444	18.087	17.007	16.398	16.084	16.096	17.204	17.824	18.839	17.987
Potri.015G094000.v3.1	23.742	25.702	23.135	23.348	21.129	22.594	23.207	24.556	24.467	26.135	23.632	22.924
Potri.006G128600.v3.1	28.489	26.435	29.027	30.345	31.005	32.516	30.629	32.79	31.732	31.807	30.165	31.307
Potri.010G011700.v3.1	10.899	14.076	15.818	14.613	11.976	13.898	11.418	9.977	9.873	13.195	14.425	11.699
Potri.001G272200.v3.1	0	0	0	0	0	0	0	0	0	0	0	0
Potri.010G058900.v3.1	0.232	0.499	0.068	0.192	0.562	0.062	0.454	0.496	0.341	0.195	0.365	0.363
Potri.008G035100.v3.1	11.225	13.529	12.979	12.287	12.58	13.31	11.109	12.648	11.467	13.091	12.552	13.901
Potri.010G099800.v3.1	1.842	2.379	1.933	3.049	1.637	2.068	2.345	2.071	1.628	2.323	2.467	2.453
Potri.008G196000.v3.1	0	0	0	0	0	0	0	0	0	0	0	0
Potri.007G031900.v3.1	16.142	14.053	15.09	9.369	11.066	11.825	11.563	8.978	9.469	8.813	16.075	14.508
Potri.009G158800.v3.1	38.932	43.644	42.193	39.313	43.07	39.393	43.803	44.181	43.323	39.935	48.669	42.286
Potri.005G112000.v3.1	1.374	1.224	1.533	0.785	1.264	1.026	1.067	2.398	1.571	1.594	1.045	1.522
Potri.018G144600.v3.1	0	0	0	0	0	0	0	0	0	0	0	0
Potri.004G108500.v3.1	0	0	0	0	0	0	0	0	0	0	0	0
Potri.001G386000.v3.1	4.077	5.352	3.838	2.596	3.041	3.144	3.377	2.77	3.349	3.691	3.459	4.3
Potri.002G211100.v3.1	17.763	27.675	23.811	24.829	17.86	12.663	10.048	13.312	15.698	17.257	7.152	12.061
Potri.007G046400.v3.1	14.231	15.472	17.021	15.014	14.593	13.89	13.588	15.32	14.626	14.725	15.584	16.173
Potri.003G215400.v3.1	9.805	11.591	12.982	11.187	11.844	12.749	13.327	12.001	10.656	12.645	12.448	11.709
Potri.016G116900.v3.1	60.542	72.657	64.815	50.558	51.04	53.789	59.809	51.163	46.589	53.187	56.835	52.901
Potri.013G124600.v3.1	1.4	1.37	1.632	2.001	1.405	1.701	1.329	2.282	1.718	1.355	2.473	1.994
Potri.009G129100.v3.1	0	0	0	0	0	0	0	0	0	0	0	0
Potri.010G179700.v3.1	0	0	0	0	0	0.104	0	0	0	0	0	0
Potri.006G227800.v3.1	0	0	0	0	0	0.249	0	0	0.229	0	0	0.243
Potri.001G073000.v3.1	13.31	13.723	14.05	12.687	14.616	13.583	13.072	13.798	12.381	12.992	12.725	13.043
Potri.004G029900.v3.1	23.621	20.28	17.733	25.076	29.722	25.967	31.083	25.189	26.72	26.374	24.216	21.419
Potri.010G247750.v3.1	0	0	0.094	0	0.087	0	0	0	0	0.09	0	0.084
Potri.008G186900.v3.1	29.557	27.359	27.621	26.724	19.727	25.279	20.403	22.637	22.774	24.286	21.524	25.22
Potri.001G025800.v3.1	0.041	0	0	0	0	0	0	0	0	0	0	0
Potri.011G146800.v3.1	11.652	11.916	12.926	11.054	11.058	11.02	9.956	10.725	12.103	9.982	9.353	11.196
Potri.006G075100.v3.1	6.416	6.138	4.488	4.76	6.797	5.146	6.049	5.725	6.16	5.035	5.092	5.102
Potri.002G219100.v3.1	0	0	0	0	0	0	0	0	0	0	0	0
Potri.011G147400.v3.1	9.572	11.316	12.484	10.78	10.227	10.865	9.884	13.063	13.617	11.94	8.901	11.495
Potri.011G137000.v3.1	0	0	0	0	0	0	0	0	0	0	0	0
Potri.004G172100.v3.1	23.329	23.892	27.928	24.187	19.093	21.902	21.262	20.877	20.186	23.214	24.174	23.212
Potri.004G215500.v3.1	26.69	28.506	25.348	21.433	24.453	23.763	23.41	26.854	26.384	22.841	24.907	26.201
Potri.011G024600.v3.1	0.504	0.413	0.196	0.417	0.136	0.27	0.165	0.18	0.248	0.188	0.221	0.219
Potri.009G046500.v3.1	278.314	273.105	260.815	293.537	345.873	312.268	357.893	338.067	332.238	341.89	319.588	322.69
Potri.016G141100.v3.1	18.298	20.449	19.057	20.836	19.05	19.452	19.478	18.637	19.851	20.959	18.043	19.964
Potri.004G011800.v3.1	0	0	0	0	0	0	0	0	0	0	0	0
Potri.006G093600.v3.1	4.802	3.901	4.842	5.962	4.299	6.433	4.381	5.565	4.561	4.978	4.901	4.639
Potri.002G028700.v3.1	138.324	159.825	169.58	142.707	131.331	132.508	126.093	161.983	150.024	175.77	181.241	188.041
Potri.016G136800.v3.1	4.58	3.407	5.037	4.157	3.223	4.147	4.05	2.61	3.482	3.975	3.608	3.82
Potri.017G081700.v3.1	50.41	37.144	43.96	44.273	60.965	53.305	49.607	41.356	42.753	43.57	45.329	40.351
Potri.012G044701.v3.1	18.301	19.406	19.31	20.225	18.328	21.426	18.262	21.678	20.165	20.81	20.715	21.563
Potri.001G407100.v3.1	298.27	311.81	325.135	308.542	338.45	310.06	289.486	321.604	308.822	336.723	345.049	319.687
Potri.009G066800.v3.1	65.191	68.255	66.18	65.523	57.49	64.747	63.923	65.337	65.861	67.834	68.72	66.812
Potri.004G045100.v3.1	0	0	0	0	0	0	0	0	0	0	0	0
Potri.T039500.v3.1	0	0.149	0.283	0.268	0.262	0	0	0.26	0	0.272	0.511	0.254
Potri.015G116200.v3.1	0.047	0.087	0.041	0.078	0.038	0	0.092	0	0.104	0.158	0	0.111
Potri.006G051500.v3.1	31.294	34.005	29.94	27.646	30.942	28.007	34.108	31.767	29.569	28.793	31.498	27.294
Potri.012G077800.v3.1	14.738	14.244	13.022	14.457	13.042	14.885	13.819	13.839	13.553	11.408	14.621	12.525
Potri.007G142300.v3.1	24.936	24.567	26.383	22.391	26.35	23.906	27.369	25.763	27.293	25.416	25.234	24.805
Potri.015G063100.v3.1	26.512	24.022	26.099	26.992	22.066	27.321	23.326	24.38	23.67	25.465	23.032	24.015
Potri.012G054550.v3.1	0.293	0.193	0.11	0.138	0.237	0.403	0.205	0.269	0.246	0.352	0.231	0.164
Potri.017G117400.v3.1	0	0	0	0	0	0	0	0	0	0	0	0
Potri.009G142100.v3.1	2.21	2.039	1.288	1.143	2.902	1.182	1.804	1.405	1.153	3.794	1.088	1.299
Potri.009G149500.v3.1	1.41	1.951	3.904	1.945	1.329	1.131	1.381	1.132	1.385	1.186	1.296	2.394
Potri.002G132100.v3.1	1.779	5.116	5.215	6.236	3.551	2.098	3.586	2.773	3.083	3.167	1.566	2.951
Potri.003G172900.v3.1	0	0	0	0	0	0	0	0	0	0	0	0
Potri.012G047901.v3.1	0.623	0.288	0	0	0.756	0.5	0.305	0	0.23	0	1.228	0
Potri.008G092500.v3.1	8.402	11.737	12.073	7.832	12.464	11.012	11.185	10.749	12.22	9.382	11.151	9.989
Potri.001G015600.v3.1	118.481	119.606	127.897	154.479	161.18	159.807	135.502	176.865	143.536	171.354	142.164	154.985
Potri.011G093400.v3.1	19.869	20.995	20.876	16.932	14.196	16.739	10.506	15.339	14.546	15.515	18.393	17.645
Potri.001G211200.v3.1	50.053	45.35	46.428	50.436	41.239	52.312	44.718	41.257	44.107	45.271	46.89	47.285
Potri.015G108800.v3.1	0.176	0.162	0.384	0.242	0.544	0.328	0.143	0.54	0.388	0.295	0.23	0.435
Potri.004G144700.v3.1	0	0	0	0	0	0	0.078	0	0	0	0	0
Potri.005G086100.v3.1	11.564	10.433	11.707	15.641	10.795	12.605	9.256	13.772	12.804	12.133	10.889	12.883
Potri.001G325000.v3.1	41.406	39.069	31.365	39.516	47.948	42.294	46.218	37.689	39.234	35.946	39.632	36.139
Potri.005G157200.v3.1	0.799	0.83	1.048	0.744	0.888	0.641	0.685	0.481	0.515	0.336	0.787	0.313
Potri.014G148800.v3.1	19.547	17.026	18.795	19.6	18.92	19.523	17.681	21.3	19.973	20.272	22.513	21.974
Potri.002G031800.v3.1	57.791	57.624	60.98	59.708	64.805	56.966	60.885	63.959	61.567	66.218	66.517	59.485
Potri.001G445900.v3.1	0.62	0.544	0.542	0.436	0.351	0.373	0.425	0.324	0.457	0.339	0.342	0.413
Potri.006G193900.v3.1	23.43	21.543	26.015	25.242	25.872	26.934	28.484	27.03	26.746	25.444	23.104	25.547
Potri.005G193600.v3.1	0	0.52	0.493	0	0.114	0.113	0	0.113	0.312	0.119	0	0
Potri.017G150680.v3.1	1.454	1.192	1.13	0.401	0.13	0.259	0.316	0.908	0.357	0.951	0.127	0.633
Potri.016G030300.v3.1	2.948	3.09	2.577	2.495	2.219	3.385	2.821	2.259	3.01	1.746	2.639	2.782
Potri.001G251200.v3.1	4.822	9.746	7.531	0	0	0	0.106	0.218	1.476	1.913	2.518	8.235
Potri.001G226750.v3.1	0	0	0	0	0	0	0	0	0	0	0	0
Potri.T023500.v3.1	2.733	3.26	3.672	2.179	2.72	2.566	2.187	2.677	2.725	3.111	2.836	2.925
Potri.003G099150.v3.1	0.109	0.1	0	0	0	0.087	0	0	0	0	0	0
Potri.012G006300.v3.1	1.077	1.403	4.71	0.472	2.56	1.271	1.179	3.359	2.1	0.799	1.098	1.986
Potri.006G062600.v3.1	7.983	6.543	7.729	10.13	9.196	8.943	8.462	8.556	9.305	8.903	8.264	8.322
Potri.017G012700.v3.1	0	0	0	0	0	0	0	0	0	0	0	0
Potri.002G146400.v3.1	190.496	183.148	223.207	258.961	312.508	257.901	271.952	270.239	276.284	262.304	257.106	255.577
Potri.019G026100.v3.1	0	0	0	0	0	0	0	0	0	0	0	0
Potri.004G211900.v3.1	13.103	14.37	17.06	9.495	12.767	10.328	14.26	19.101	21.701	14.467	11.784	16.213
Potri.014G035900.v3.1	0	0	0	0	0	0	0	0	0	0	0	0
Potri.018G132950.v3.1	1.966	1.587	1.397	1.424	1.787	0.985	1.444	1.973	2.081	1.446	1.258	1.54
Potri.006G060800.v3.1	10.545	15.309	11.694	11.438	9.193	10.149	11.52	11.142	9.278	10.359	11.412	11.132
Potri.006G220500.v3.1	0.871	1.262	1.522	1.235	0.603	1.297	1.218	0.899	1.466	0.837	1.274	0.974
Potri.008G056150.v3.1	2.027	0.415	0.984	0.373	1.092	0.903	1.102	1.085	0.332	1.136	0.887	1.059
Potri.003G058900.v3.1	33.179	28.316	27.524	39.699	38.975	34.41	39.694	38.054	39.921	38.544	36.57	34.541
Potri.003G150200.v3.1	0.103	0.158	0.209	0.142	0.221	0.082	0.167	0.137	0.252	0.144	0.135	0.214
Potri.004G140600.v3.1	38.112	43.852	41.36	31.997	30.454	30.98	30.648	30.915	29.493	33.209	34.956	31.705
Potri.009G093200.v3.1	31.762	35.006	34.243	33.239	33.065	34.23	37.377	36.54	33.681	32.481	35.969	36.489
Potri.006G278200.v3.1	0.381	0.176	0.834	0.553	0.616	0.459	0.56	0.383	0.562	0.561	0.751	0.523
Potri.002G066000.v3.1	73.504	79.56	71.831	72.291	67.32	69.875	70.239	69.562	67.737	74.316	80.062	80.097
Potri.002G207800.v3.1	22.706	29.635	27.367	26.037	22.356	22.661	20.432	25.074	25.413	25.431	24.076	24.158
Potri.T019600.v3.1	0	0	0	0	0	0	0	0	0	0	0	0
Potri.012G061300.v3.1	41.028	38.284	40.993	42.376	44.444	44.197	46.964	45.334	46.638	46.446	48.403	45.023
Potri.003G153900.v3.1	12.568	12.529	13.941	14.317	16.324	17.125	15.811	15.409	17.118	14.6	15.703	14.294
Potri.001G324100.v3.1	0	0	0	0	0	0	0	0	0	0	0	0
Potri.006G021000.v3.1	0	0	0	0	0	0	0	0	0	0	0	0
Potri.012G111400.v3.1	43.049	50.959	48.17	43.502	45.656	42.72	43.115	42.659	45.558	41.999	40.187	41.788
Potri.007G046300.v3.1	0.114	0.106	0.3	0.095	0.185	0.092	0	0.092	0	0.096	0.18	0.179
Potri.001G324900.v3.1	0	0	0	0	0	0	0	0	0	0	0	0
Potri.013G036400.v3.1	2.975	2.6	2.601	2.592	3.162	3.516	2.912	3.269	3.632	2.764	4.81	4.232
Potri.014G193900.v3.1	27.304	27.491	27.793	30.516	28.95	28.117	27.285	30.919	29.91	30.1	28.813	28.98
Potri.012G081500.v3.1	70.089	67.941	64.28	60.026	46.548	58.362	48.532	48.258	49.446	57.35	61.859	56.46
Potri.011G065500.v3.1	0	0	0	0	0	0	0	0	0	0	0	0
Potri.001G206400.v3.1	21.339	20.206	21.302	20.506	22.298	18.924	19.436	20.266	20.778	20.14	21.66	20.537
Potri.005G181100.v3.1	0	0	0	0	0	0	0	0	0	0	0	0
Potri.003G148600.v3.1	1.881	1.928	1.279	1.28	1.013	0.771	1.269	0.738	1.477	1.089	1.12	0.982
Potri.001G351500.v3.1	4.541	5.722	5.52	6.509	6.443	6.84	4.663	5.692	6.281	5.774	5.236	5.641
Potri.007G048400.v3.1	1.891	0.671	0.89	1.324	0.822	1.4	0.854	1.518	0.964	1.345	1.031	1.025
Potri.001G005200.v3.1	3.996	3.686	3.494	4.41	2.152	2.404	1.63	3.476	4.414	4.2	1.574	1.565
Potri.005G127400.v3.1	0	0	0	0	0	0	0	0	0	0	0	0
Potri.005G053300.v3.1	5.914	6.365	5.697	8.294	8.362	7.51	8.364	6.552	6.331	6.814	6.773	7.036
Potri.010G242900.v3.1	25.769	25.586	24.125	19.236	19.629	19.315	20.83	17.197	19.081	19.186	20.909	20.409
Potri.006G211000.v3.1	0	0.077	0.219	0.138	0.135	0.067	0	0	0.184	0.14	0	0.065
Potri.018G125600.v3.1	0.108	0.2	0.095	0.269	0.175	0	0.106	0.087	0.08	0.182	0.085	0
Potri.004G018600.v3.1	0.209	0.27	0.11	0.277	0.338	0.235	0.287	0.101	0.216	0.352	0.297	0.394
Potri.018G027800.v3.1	41.396	41.828	40.769	39.011	36.113	36.192	37.861	33.241	34.449	29.556	32.781	34.568
Potri.018G075600.v3.1	0.101	0	0	0	0	0	0.099	0	0	0	0	0
Potri.003G079500.v3.1	43.978	61.022	54.505	47.799	41.388	39.529	39.195	45.281	41.053	48.013	44.82	44.742
Potri.019G117200.v3.1	0.685	0.474	0.299	0.567	0.83	0.549	0.168	0.55	0.378	0.72	0.944	0.537
Potri.016G127300.v3.1	15.734	17.389	18.993	19.765	25.232	22.612	20.019	20.395	16.881	20.145	20.009	15.456
Potri.010G190400.v3.1	34.138	29.665	32.759	33.622	35.588	35.47	39.421	35.658	34.826	41.197	35.267	35.991
Potri.010G112300.v3.1	6.96	5.645	6.189	5.065	7.077	7.699	6.227	5.878	6.628	6.557	7.846	7.615
Potri.006G270800.v3.1	4.126	4.398	3.287	3.491	2.445	4.044	2.155	2.43	1.486	3.7	3.323	3.017
Potri.005G252500.v3.1	6.353	7.141	7.98	6.225	6.372	5.915	6.506	7.095	6.722	6.139	6.961	7.323
Potri.001G170500.v3.1	6.268	6.314	7.558	5.545	5.006	5.258	5.008	5.727	7.004	4.967	5.449	7.169
Potri.010G152000.v3.1	8.074	7.547	6.17	12.922	12.961	11.192	16.7	11.679	14.924	12.587	7.456	11.604
Potri.004G157500.v3.1	38.395	34.717	34.633	43.084	41.609	39.061	50.172	42.739	42.676	42.144	40.53	36.607
Potri.006G054300.v3.1	0	0	0	0	0	0	0	0	0	0	0	0
Potri.017G022650.v3.1	0	0	0	0	0	0	0	0	0	0	0	0
Potri.011G045300.v3.1	14.872	12.98	15.182	12.862	12.951	13.606	14.561	13.372	14.101	13.402	12.628	14.861
Potri.002G238200.v3.1	69.321	73.037	73.336	66.884	62.106	71.226	65.667	68.337	65.833	67.364	72.071	76.944
Potri.013G060800.v3.1	0.728	1.119	1.414	1.473	1.242	1.232	0.317	5.066	1.906	1.564	0.828	1.141
Potri.018G009650.v3.1	0.406	0	0	0	0	0.325	0	0	0	0	0	0
Potri.006G237800.v3.1	11.873	10.492	5.026	8.379	8.886	9.923	11.38	8.932	9.848	11.033	9.452	7.246
Potri.013G089400.v3.1	3.209	3.701	2.355	3.747	3.334	2.758	4.04	2.715	3.418	2.746	2.754	3.547
Potri.007G011800.v3.1	28.779	28.478	29.325	28.687	26.945	28.617	27.749	27.989	29.214	27.833	29.259	30.47
Potri.008G065000.v3.1	0.114	0.105	0.1	0.66	0.092	0.183	0.056	0.503	0.252	0.048	0	0.67
Potri.007G112900.v3.1	102.233	66.95	93.241	91.926	72.914	87.56	87.12	95.775	98.993	97.625	82.528	87.514
Potri.007G074201.v3.1	0	0	0	0	0	0	0	0	0	0	0	0
Potri.013G077600.v3.1	0	0	0	0	0	0	0	0	0	0	0	0
Potri.007G003200.v3.1	72.509	69.694	72.914	67.159	65.948	65.601	62.496	63.208	63.274	71.104	70.079	61.637
Potri.010G202300.v3.1	5.576	5.095	4.922	6.066	4.119	4.132	4.628	4.776	4.185	5.09	5.23	5.368
Potri.T088400.v3.1	4.291	2.872	3.457	2.855	3.467	3.509	3.295	3.919	2.85	3.042	1.79	2.571
Potri.012G017400.v3.1	1.032	0.857	0.902	0.854	0.583	0.331	0.303	0.331	0.608	0.781	0.488	0.647
Potri.003G157800.v3.1	8.854	8.309	8.866	8.165	7.178	7.641	7.829	7.306	7.558	8.062	7.41	7.657
Potri.019G019600.v3.1	9.392	6.746	7.866	10.354	10.427	10.637	11.02	11.773	11.193	10.819	10.307	11.122
Potri.010G016500.v3.1	0	0	0	0	0.106	0.632	0.129	0	0.194	0.11	0	0.103
Potri.003G124200.v3.1	31.741	30.135	33.848	31.896	28.55	28.91	29.37	27.231	28.46	30.935	28.258	29.329
Potri.003G066700.v3.1	0	0	0	0	0	0	0	0	0	0	0	0
Potri.008G164466.v3.1	3.017	3.625	2.638	1.452	2.154	1.97	1.855	1.972	2.842	2.419	1.99	2.034
Potri.001G062000.v3.1	58.748	59.073	62.766	58.714	68.685	68.247	73.715	55.391	56.452	58.927	67.105	63.797
Potri.011G001600.v3.1	0	0	0	0	0	0	0	0	0	0	0	0
Potri.008G107300.v3.1	45.539	42.169	44.339	43.396	32.957	42.35	32.347	41.667	37.013	41.004	40.54	40.094
Potri.006G165566.v3.1	0	0	0	0	0	0	0	0	0	0	0	0
Potri.003G095900.v3.1	17.656	18.348	17.255	15.033	13.897	12.492	14.505	15.237	13.9	13.053	16.388	14.27
Potri.019G049900.v3.1	0	0	0	0	0	0	0	0	0	0	0	0
Potri.001G427600.v3.1	0.299	0.111	0.131	0.198	0.145	0.192	0.117	0.216	0.022	0.101	0.189	0.07
Potri.016G040500.v3.1	25.201	35.237	28.143	38.416	38.02	37.581	34.602	55.453	44.551	50.28	35.365	47.087
Potri.010G206500.v3.1	0	0	0	0.146	0	0	0.172	0	0.259	0.148	0	0.138
Potri.009G079000.v3.1	28.076	29.762	29.141	18.526	13.76	19.981	12.053	12.699	12.542	21.601	26.719	21.768
Potri.004G134132.v3.1	24.044	26.454	26.549	25.944	23.672	23.998	26.157	25.243	27.152	23.884	25.116	25.257
Potri.019G129500.v3.1	0	0	0.242	0.229	0	0	0	0	0	0	0	0
Potri.001G462650.v3.1	0	0	0	0	0	0	0	0	0	0	0	0
Potri.T103900.v3.1	58.139	59.295	57.41	43.092	44.163	44.903	52.711	49.733	48.221	54.359	55.221	61.163
Potri.009G112400.v3.1	0.639	0.181	0.344	0.407	0.159	0.906	0.625	0.276	0.687	0.909	0.464	0.269
Potri.008G166200.v3.1	1.41	2.044	2.466	1.584	1.79	1.454	1.972	2.022	1.409	1.355	1.19	1.342
Potri.004G219200.v3.1	0	0	0	0	0	0	0	0	0	0.046	0	0
Potri.015G075100.v3.1	17.833	21.121	17.186	16.611	17.262	17.04	15.328	14.037	15.301	13.163	15.858	17.984
Potri.010G068700.v3.1	9.197	6.334	7.792	7.924	9.161	9.346	8.449	7.132	8.93	6.382	10.297	8.488
Potri.003G030000.v3.1	87.571	81.397	89.234	103.619	89.901	90.85	84.096	98.178	97.496	97.425	92.016	95.494
Potri.019G059600.v3.1	0.174	0.096	0	0.144	0.168	0.139	0.136	0.112	0.051	0.029	0.137	0.109
Potri.006G058800.v3.1	0.36	0.258	0.489	0.265	0.162	0.353	0.235	0.385	0.236	0.37	0.283	0.063
Potri.003G174400.v3.1	1.488	2.342	1.913	2.101	1.98	1.474	1.8	3.022	2.321	1.619	1.448	1.646
Potri.004G156200.v3.1	29.594	28.542	24.54	29.689	27.969	22.872	26.868	22.18	25.163	23.373	28.118	23.959
Potri.008G005100.v3.1	0.564	1.56	0.986	0.156	0.607	0.603	1.656	0.453	0.554	1.106	0.296	0.147
Potri.001G374000.v3.1	49.581	44.401	52.075	59.752	71.983	61.665	64.418	70.581	71.205	69.451	65.01	63.449
Potri.017G030100.v3.1	13.519	10.854	10.286	10.584	12.163	11.487	11.09	10.034	10.602	10.445	12.147	10.42
Potri.001G338900.v3.1	41.96	41.104	39.458	38.756	33.262	36.11	30.212	30.134	32.601	36.945	38.651	37.592
Potri.010G035800.v3.1	0	0	0	0	0	0	0	0	0	0	0	0
Potri.002G233400.v3.1	0.098	0.272	0	0	0.159	0	0.096	0.079	0.072	0.083	0	0
Potri.010G019150.v3.1	7.235	5.697	7.402	8.347	5.351	6.638	4.301	6.211	6.337	7.046	5.089	6.822
Potri.003G100500.v3.1	6.355	5.548	7.532	8.472	9.166	8.004	9.103	8.665	8.418	8.032	7.862	7.752
Potri.006G178600.v3.1	25.105	22.742	20.957	20.215	23.627	22.271	21.75	21.888	22.453	22.298	22.144	19.136
Potri.005G153900.v3.1	0	0	0	0	0	0	0	0	0	0	0	0
Potri.016G016000.v3.1	3.713	3.205	3.718	1.884	2.855	1.825	2.404	3.415	2.338	2.165	2.359	2.768
Potri.001G018400.v3.1	0	0	0	0	0	0	0	0	0	0	0	0
Potri.005G154500.v3.1	6.87	11.477	7.425	8.372	6.774	4.902	5.773	4.43	4.701	7.913	3.665	4.365
Potri.001G055100.v3.1	2.934	3.165	3.117	3.138	3.136	2.824	3.314	3.914	4.188	3.301	3.022	3.359
Potri.003G088600.v3.1	3.209	1.786	1.826	3.331	1.605	1.92	2.194	2.086	2.363	2.741	1.726	2.195
Potri.015G096200.v3.1	3.587	2.482	2.708	2.632	4.874	3.269	2.953	3.666	4.863	4.935	2.826	2.81
Potri.006G183000.v3.1	16.326	19.005	19.124	14.717	14.845	15.136	18.078	17.237	17.918	16.441	17.233	14.644
Potri.005G190700.v3.1	23.019	23.426	23.065	23.364	23.128	23.54	22.731	26.799	22.101	23.734	24.941	24.391
Potri.010G181400.v3.1	13.668	12.416	12.716	14.2	8.379	13.546	8.175	10.179	10.361	11.604	12.525	12.814
Potri.001G265300.v3.1	11.811	14.742	15.272	11.254	12.912	11.463	15.063	11.876	12.427	13.018	14.075	10.343
Potri.008G001600.v3.1	1.049	0.662	0.869	0.685	0.714	0.753	0.811	0.665	0.813	1.16	0.826	1.081
Potri.009G028001.v3.1	103.271	126.867	112.139	124.486	155.21	122.225	168.095	140.086	146.121	135.401	124.216	120.485
Potri.001G331900.v3.1	14.677	15.592	14.776	13.068	13.366	12.577	12.156	11.641	12.288	13.727	13.654	12.567
Potri.016G094033.v3.1	0	0	0	0	0	0	0	0	0	0	0	0
Potri.018G064100.v3.1	41.849	43.361	41.341	41.407	45.007	45.813	47.548	45.793	47.744	46.197	43.175	43.605
Potri.008G109900.v3.1	22.537	25.514	24.686	26.21	24.947	22.435	22.996	25.005	23.361	25.382	26.154	29.153
Potri.004G233800.v3.1	82.174	84.455	82.987	85.596	86.742	87.355	86.635	85.004	83.85	84.534	90.582	90.868
Potri.014G079000.v3.1	42.904	39.271	36.435	38.192	48.749	37.725	56.994	40.822	44.269	43.211	41.194	39.83
Potri.017G120000.v3.1	0	0.078	0.074	0	0.069	0	0	0	0	0	0	0
Potri.017G064300.v3.1	3.237	2.613	1.769	1.451	3.16	2.488	3.697	2.274	2.483	2.948	1.488	2.113
Potri.005G068300.v3.1	0.28	0.58	0.244	0.174	0.226	0.504	0.547	0.281	0.618	0.235	0.936	0.274
Potri.007G099750.v3.1	2.416	2.12	2.215	2.341	0.905	2.316	2.596	1.656	1.909	1.684	1.439	1.754
Potri.016G117800.v3.1	9.442	7.961	10.123	9.449	10.12	11.478	8.9	9.754	9.264	10.303	9.164	11
Potri.013G111400.v3.1	31.84	26.021	27.783	29.258	34.932	31.76	35.033	33.826	35.105	33.035	30.954	34.114
Potri.002G028600.v3.1	7.974	6.66	8.549	9.208	7.901	8.037	8.598	8.653	7.995	8.607	7.449	8.379
Potri.002G226800.v3.1	12.101	10.932	12.169	14.063	13.678	14.407	13.414	13.67	14.707	16.658	15.782	14.025
Potri.013G137300.v3.1	9.967	14.712	10.855	11.832	9.526	6.349	6.803	8.872	7.844	9.337	4.621	6.158
Potri.009G056500.v3.1	18.549	15.981	18.5	17.249	16.796	17.912	17.9	19.731	18.489	17.925	19.316	17.874
Potri.007G003800.v3.1	2.814	3.868	3.565	4.754	3.48	4.007	3.318	4.52	4.484	4.684	3.982	4.725
Potri.019G095400.v3.1	58.29	56.097	53.162	51.35	46.022	45.035	44.885	48.867	46.497	46.771	54.229	47.753
Potri.T172024.v3.1	0	0	0	0	0	0	0	0	0	0	0	0
Potri.003G095400.v3.1	33.564	31.787	37.212	42.206	45.133	43.174	41.038	45.897	46.87	42.329	44.198	42.367
Potri.005G247000.v3.1	14.983	12.318	14.614	16.619	16.224	16.799	18.861	17.311	16.364	17.91	16.823	15.492
Potri.016G025600.v3.1	7.004	5.362	5.646	6.866	5.057	4.701	3.794	6.183	5.232	5.764	6.066	6.422
Potri.016G057800.v3.1	0.299	0.31	0.522	0.402	0.392	0.389	0.585	0.54	0.66	0.534	0.559	0.556
Potri.003G176200.v3.1	4.281	2.212	1.946	2.409	2.075	2.335	3.018	2.063	2.018	4.175	2.563	2.683
Potri.013G057600.v3.1	18.075	20.019	21.416	16.117	17.742	17.404	18.812	16.469	16.553	14.151	16.891	16.271
Potri.003G121200.v3.1	0.193	0	0	0.159	0.156	0	0.189	0	0	0.162	0	0.151
Potri.006G063300.v3.1	1.976	2.751	2.45	2.409	2.41	2.248	2.533	2.164	2.011	2.145	2.18	2.984
Potri.015G140100.v3.1	12.642	13.634	14.363	12.889	10.486	12.563	11.51	13.412	12.346	13.067	13.952	15.12
Potri.018G118900.v3.1	0	0	0	0	0	0	0	0	0	0	0	0
Potri.002G045100.v3.1	36.078	31.815	29.456	29.86	37.27	29.515	31.855	24.849	26.943	30.333	26.087	27.87
Potri.007G082700.v3.1	0	0	0	0	0	0	0	0	0	0	0	0
Potri.016G053800.v3.1	3.7	4.431	4.228	4.083	1.993	3.071	2.892	3.701	3.322	3.329	3.81	3.585
Potri.001G380300.v3.1	0	0	0	0	0	0	0	0	0	0	0	0
Potri.T049232.v3.1	4.691	2.108	2.524	3.385	2.624	2.894	2.591	2.994	3.277	3.236	2.085	3.11
Potri.009G074400.v3.1	22.827	29.541	26.104	20.594	20.891	21.084	26.057	23.368	23.344	23.103	24.375	21.783
Potri.015G045600.v3.1	7.668	6.008	6.856	8.461	8.204	8.255	7.541	8.603	7.4	7.653	6.454	7.708
Potri.018G026700.v3.1	4.553	4.289	4.735	3.729	4.57	4.421	4.223	4.657	4.236	4.433	5.135	4.318
Potri.013G095100.v3.1	12.075	12.2	11.964	11.231	10.639	11.713	11.484	10.527	10.925	12.279	10.69	11.938
Potri.T075000.v3.1	0	0	0	0	0	0	0	0.045	0	0.095	0	0
Potri.009G102700.v3.1	2.565	3.877	4.056	3.479	4.322	3.108	3.206	2.498	3.377	4.038	3.268	3.678
Potri.010G074400.v3.1	0	0	0	0	0	0	0	0	0	0	0	0
Potri.010G014400.v3.1	0	0	0	0	0	0	0	0	0	0	0	0
Potri.011G083000.v3.1	0	0	0	0	0	0	0	0	0	0	0	0
Potri.006G225700.v3.1	122.509	113.165	118.189	131.946	136.33	126.271	143.622	144.812	140.179	137.542	130.271	138.944
Potri.005G003600.v3.1	16.034	15.561	16.272	14.777	16.661	16.569	18.891	18.902	16.694	14.182	15.529	16.097
Potri.015G080700.v3.1	0	0	0	0	0	0	0	0	0	0	0	0
Potri.002G021600.v3.1	1.963	1.404	2.005	1.187	1.354	1.362	1.123	1.629	1.202	1.465	1.686	1.573
Potri.016G122600.v3.1	0	0	0	0	0	0	0	0	0	0	0	0
Potri.009G013900.v3.1	0.242	0.298	0.636	0.067	0.261	0.065	0.158	0.324	0.238	0.204	0.064	0.19
Potri.010G098400.v3.1	5.11	3.405	4.591	4.728	3.584	4.07	3.891	4.189	3.633	4.057	3.606	4.699
Potri.018G135300.v3.1	0	0	0	0	0	0	0	0.053	0	0	0	0
Potri.016G099100.v3.1	0	0	0	0	0	0	0	0	0	0	0	0
Potri.004G075500.v3.1	54.076	49.674	50.995	54.364	58.132	53.187	63.017	62.066	66.022	62.52	57.496	59.522
Potri.001G029300.v3.1	2.394	2.208	2.527	2.991	1.861	2.228	1.614	2.394	2.062	2.373	2.224	2.672
Potri.019G121400.v3.1	26.383	24.508	20.182	23.428	26.646	25.714	27.984	25.084	22.533	24.184	24.248	22.823
Potri.012G079000.v3.1	54.111	55.945	60.918	50.552	49.79	54.792	50.474	62.379	57.45	56.066	53.264	60.308
Potri.010G139800.v3.1	0	0	0	0	0	0	0	0	0	0	0	0
Potri.017G147200.v3.1	0.335	0.309	0.585	0.462	0.541	0.627	0.328	0.538	0.082	0.375	0.703	0.087
Potri.016G089700.v3.1	0	0.121	0.23	0.163	0.106	0	0.193	0.106	0.048	0.055	0.052	0.155
Potri.013G114000.v3.1	0.729	0.224	0.425	0	0.098	0.292	0.238	0.585	0.537	0.102	0.191	0.19
Potri.001G238800.v3.1	164.51	161.707	161.624	151.565	145.279	155.078	130.635	131.489	134.825	151.172	173.988	163.308
Potri.002G235300.v3.1	0	0	0	0	0	0	0	0	0	0	0	0
Potri.008G047500.v3.1	186.932	199.206	183.193	226.001	260.993	228.729	271.563	271.519	276.47	266.11	271.68	250.229
Potri.005G206901.v3.1	0.278	0.599	0.406	0.384	0.375	0.223	0.636	0.596	0.478	0.312	0.365	0.218
Potri.018G005100.v3.1	0	0	0	0.207	0	0	0	0	0.185	0	0.099	0.098
Potri.010G131100.v3.1	0.314	0.289	0.731	0.346	0.169	0.084	0.307	0.42	0.308	0.264	0.165	0.246
Potri.011G089200.v3.1	74.671	67.87	68.534	79.539	82.178	82.37	82.703	77.549	84.282	76.965	71.54	70.983
Potri.010G012800.v3.1	74.242	78.342	78.197	79.232	87.021	78.297	85.338	79.465	81.696	81.753	82.779	79.591
Potri.014G013200.v3.1	1.438	1.745	1.786	1.378	1.651	1.153	1.852	1.276	1.115	1.336	1.55	1.245
Potri.003G032800.v3.1	14.361	13.087	19.229	18.319	21.178	18.506	19.76	30.313	24.104	20.543	14.993	20.099
Potri.001G162600.v3.1	34.205	24.435	31.07	26.338	41.724	29.84	30.784	25.286	32.137	32.603	29.161	29.523
Potri.004G221100.v3.1	0	0	0	0.172	0	0	0.408	0	0.153	0	0	0
Potri.001G188400.v3.1	0	0	0	0.108	0	0.105	0	0.105	0.096	0	0	0
Potri.018G137700.v3.1	0	0	0.08	0	0.074	0	0	0	0	0	0	0
Potri.005G075500.v3.1	30.93	27.2	25.946	32.139	40.016	33.307	38.963	30.64	34.771	30.865	36.36	29.518
Potri.013G120800.v3.1	9.259	6.62	10.186	5.683	9.912	6.869	8.31	7.683	6.989	7.395	7.294	6.891
Potri.013G112900.v3.1	14.228	14.516	11.203	9.28	11.191	13.3	14.115	7.945	10.895	9.744	12.545	11.221
Potri.008G135800.v3.1	0.435	0.378	0.493	0.403	0.476	0.575	0.301	0.35	0.358	0.215	0.363	0.442
Potri.002G008600.v3.1	26.425	27.01	27.936	31.762	28.536	28.775	28.916	29.752	31.752	28.322	27.462	30.366
Potri.001G314500.v3.1	496.242	485.429	451.554	556.296	602.674	573.604	673.946	522.007	553.724	520.825	556.051	520.007
Potri.001G196500.v3.1	24.9	24.817	21.769	20.478	21.693	22.757	22.215	21.601	20.199	21.555	18.289	19.509
Potri.014G167300.v3.1	99.47	128.469	104.235	88.616	116.87	104.485	99.689	79.874	92.79	86.766	91.532	94.06
Potri.001G254850.v3.1	0	0	0	0	0	0	0	0	0	0	0	0
Potri.007G050000.v3.1	0	0	0	0	0	0	0	0	0	0	0	0
Potri.006G159300.v3.1	0	0	0.162	0	0.149	0.148	0	0	0	0.311	0	0
Potri.001G211400.v3.1	2.145	2.198	1.458	1.775	1.733	1.402	1.478	1.531	1.638	1.67	1.627	1.556
Potri.002G201800.v3.1	0	0	0	0	0	0	0	0	0	0	0	0
Potri.018G100400.v3.1	14.032	13.365	14.777	11.651	11.522	13.702	11.285	15.95	14.763	15.398	15.936	16.348
Potri.008G030100.v3.1	24.528	23.287	23.485	23.415	18.797	22.932	17.749	20.733	21.483	22.4	21.379	22.811
Potri.006G079900.v3.1	12.912	12.173	13.515	16.513	16.149	14.554	13.508	16.39	15.918	14.871	14.937	13.691
Potri.013G145200.v3.1	0	0	0	0	0	0	0	0	0	0	0	0
Potri.006G210900.v3.1	53.553	58.723	53.698	57.851	60.577	56.914	62.82	64.403	59.028	66.662	64.984	59.854
Potri.001G117900.v3.1	306.248	302.238	255.481	234.746	294.771	292.324	324.645	252.909	256.603	251.963	268.436	248.089
Potri.006G221300.v3.1	0	0.374	0.355	0	0	0	0	0	0	0	0	0
Potri.009G156701.v3.1	15.783	11.582	13.172	13.36	16.81	10.069	19.668	13.25	14.53	16.286	15.825	12.647
Potri.009G154100.v3.1	0.11	0.372	0.321	0.091	0.119	0.147	0.323	0.412	0.459	0.154	0.087	0.373
Potri.009G054500.v3.1	1.648	1.244	1.113	1.302	1.029	1.321	0	4.871	3.089	2.015	0.531	2.23
Potri.T061400.v3.1	0	0	0	0	0	0	0	0	0	0	0	0
Potri.006G046600.v3.1	26.324	28.525	29.164	33.949	42.257	31.501	40.093	34.839	35.542	35.189	33.686	32.465
Potri.002G113800.v3.1	8.929	9.243	9.061	8.34	6.449	8.105	6.662	7.1	6.66	7.603	8.64	8.705
Potri.007G071700.v3.1	38.254	36.908	32.933	40.302	45.957	39.589	46.531	38.967	42.566	38.693	38.362	39.591
Potri.013G022600.v3.1	17.805	19.807	18.313	16.518	20.31	18.76	23.016	17.054	19.326	19.813	20.353	16.867
Potri.017G015532.v3.1	0.062	0.17	0.215	0.102	0.05	0.296	0.12	0.148	0.045	0.052	0.194	0.096
Potri.006G172300.v3.1	0	0	0	0	0	0	0	0	0	0	0	0
Potri.011G142300.v3.1	1380.64	1414.84	1116.88	860.193	1012.59	938.824	1097.8	858.082	856.246	830.422	867.84	901.983
Potri.018G092600.v3.1	0	0	0	0	0	0	0	0	0	0	0	0
Potri.004G055300.v3.1	0.807	0.496	0.47	0.668	0.348	0.388	0.369	0.475	0.753	0.633	0.509	0.422
Potri.004G170166.v3.1	0.103	0.095	0.09	0	0.083	0.083	0.101	0	0	0.087	0.081	0.081
Potri.015G106500.v3.1	1244.92	1298.82	1119.34	1213.3	1278.72	1229.43	1339.92	1164.09	1168.14	1161.91	1296.78	1159.75
Potri.010G011200.v3.1	0	0	0	0	0	0	0	0	0	0	0	0
Potri.005G140200.v3.1	17.919	18.22	18.92	22.309	21.584	22.364	20.924	22.897	23.299	22.636	20.762	20.271
Potri.011G016700.v3.1	0	0.154	0.292	0	0.27	0.134	0.164	0	0	0	0.263	0.131
Potri.007G097100.v3.1	254.036	237.671	224.044	227.206	220.332	229.695	229.827	218.026	214.842	216.374	211.641	216.149
Potri.006G148300.v3.1	0	0	0	0	0	0	0	0	0	0	0	0.389
Potri.001G231900.v3.1	0.838	1.137	1.12	0.898	0.916	0.553	1.158	1.148	0.908	1.119	0.932	1.12
Potri.T137700.v3.1	27.603	25.405	18.49	17.187	19.773	20.703	24.211	19.702	19.152	19.608	19.027	19.874
Potri.015G104300.v3.1	7.771	7.349	8.818	9.322	8.466	8.53	8.761	9.612	8.931	9.008	9.924	9.286
Potri.010G199100.v3.1	22.785	22.978	31.333	34.667	32.614	32.277	31.248	45.854	36.864	24.644	21.231	22.526
Potri.010G151500.v3.1	6.819	8.601	8.104	6.393	6.887	6.836	7.928	9.026	7.337	7.973	6.925	7.471
Potri.014G091200.v3.1	227.719	239.755	213.816	247.468	274.908	249.768	279.908	246.035	258.996	252.025	261.558	253.672
Potri.019G102600.v3.1	0	0.044	0	0.04	0.039	0	0	0.038	0	0	0	0
Potri.T049500.v3.1	0	0	0	0	0	0	0	0	0	0	0	0
Potri.005G114500.v3.1	1.773	1.227	0.904	1.345	1.074	1.54	2.17	2.729	3.373	2.112	1.164	2.315
Potri.006G279300.v3.1	0.137	0.295	0.16	0.076	0.221	0.293	0.179	0.22	0.202	0.154	0.18	0.179
Potri.002G161300.v3.1	0.2	0	0.175	0.166	0.162	0.322	0	0.322	0.295	0.169	0	0.471
Potri.013G129600.v3.1	14.932	15.407	14.372	14.093	15.134	13.709	16.864	16.04	14.952	14.537	14.24	14.162
Potri.013G006400.v3.1	13.326	16.453	15.534	13.389	15.91	15.686	14.281	15.12	15.917	15.44	14.311	16.882
Potri.015G092400.v3.1	18.275	14.245	15.234	17.274	18.275	15.982	17.291	16.191	16.623	16.833	15.996	14.429
Potri.016G002400.v3.1	34.996	38.266	33.546	38.447	46.217	41.744	48.352	34.592	41.799	39.205	37.926	33.82
Potri.002G077400.v3.1	19.61	21.735	19.216	22.423	25.306	25.939	26.889	24.18	26.009	26.489	27.859	27.561
Potri.017G126800.v3.1	0	0	0	0	0	0	0	0	0.076	0	0	0
Potri.003G100100.v3.1	4.343	4.403	4.173	4.503	4.435	4.134	5.28	2.874	3.726	3.411	3.685	3.739
Potri.005G220400.v3.1	17.3	14.56	15.39	18.715	18.392	16.106	16.245	17.832	18.552	19.904	16.419	17.478
Potri.002G063000.v3.1	0	0	0	0	0	0	0	0	0	0	0	0
Potri.003G004100.v3.1	93.194	87.435	92.638	85.153	90.282	93.503	87.503	99.604	89.223	88.695	100.142	91.561
Potri.007G105301.v3.1	4.441	4.572	3.808	3.818	3.502	3.7	3.571	5.255	3.729	4.005	3.685	4.942
Potri.001G387400.v3.1	16.163	17.515	15.407	12.813	11.879	12.963	13.918	14.229	12.763	14.489	12.656	13.426
Potri.017G087400.v3.1	0.369	0.34	0.323	0	0	0	0	0.296	0	0.31	0	0
Potri.010G206200.v3.1	0.2	0.74	0.175	0.166	0	0.643	0.196	0	0.148	0.169	0.316	0.628
Potri.018G138350.v3.1	0	0	0	0	0	0	0	0	0	0	0	0
Potri.010G063700.v3.1	39.353	35.836	31.445	31.94	32.617	29.729	29.415	26.775	28.296	37.213	35.469	34.744
Potri.013G062500.v3.1	19.539	18.455	19.879	15.979	15.74	16.277	13.836	12.935	13.191	13.788	14.706	16.448
Potri.011G071000.v3.1	3.385	2.435	3.812	3.276	2.781	2.669	4.157	3.409	3.803	3.473	3.39	3.955
Potri.001G212700.v3.1	32.843	29.98	30.47	36.148	31.432	34.952	30.496	33.004	31.98	35.215	30.697	33.8
Potri.001G348650.v3.1	0	0.953	0.903	0	0	0	1.011	0	0	0	0	0
Potri.010G146600.v3.1	0	0	0.081	0	0	0	0	0	0	0.078	0	0
Potri.001G266000.v3.1	31.263	39.589	42.096	38.746	30.873	32.06	27.261	30.168	31.486	35.675	31.66	36.301
Potri.013G032900.v3.1	18.554	17.758	20.007	13.32	14.645	15.952	13.35	12.623	14.215	13.666	14.912	15.877
Potri.005G179800.v3.1	19.579	22.548	22.632	17.347	17.465	15.229	14.796	16.514	15.919	17.014	19.669	17.914
Potri.014G123900.v3.1	0	0.449	0.851	0.201	0.197	0	0.238	0.195	0.179	0	0	0.572
Potri.016G137350.v3.1	5.224	3.786	4.567	5.404	4.522	4.04	3.836	4.269	3.847	3.137	3.38	4.823
Potri.012G058700.v3.1	14.324	15.737	15.789	13.321	15.214	14.175	13.572	13.296	13.442	12.626	14.53	13.576
Potri.012G010800.v3.1	48.243	63.172	55.476	47.603	43.622	47.406	45.721	43.47	44.064	49.127	53.11	47.332
Potri.001G380500.v3.1	8.499	9.356	9.626	10.672	12.72	11.852	11.773	12.642	11.807	11.856	9.131	11.426
Potri.018G057900.v3.1	15.959	13.908	16.386	16.432	12.771	16.081	13.614	14.403	15.338	15.745	14.538	16.043
Potri.013G105900.v3.1	57.301	46.622	43.13	55.898	59.172	58.959	63.132	51.071	52.127	51.408	52.842	51.463
Potri.004G224200.v3.1	10.413	8.45	6.778	6.417	6.786	7.376	5.879	5.219	5.906	5.751	6.587	6.67
Potri.001G246100.v3.1	15.596	12.019	14.439	13.035	13.003	16.226	13.581	14.154	12.727	13.466	14.49	13.33
Potri.003G208200.v3.1	0	0	0	0	0	0	0	0	0	0	0	0
Potri.016G137500.v3.1	0	0	0	0	0	0	0	0	0	0	0	0.223
Potri.018G026500.v3.1	24.813	24.399	20.6	16.159	20.981	20.749	27.025	16.604	16.999	18.678	20.154	17.707
Potri.015G032300.v3.1	0	0	0	0	0	0	0	0	0	0	0	0
Potri.001G408900.v3.1	0	0	0	0	0	0	0	0	0	0	0	0
Potri.T101000.v3.1	2.307	2.527	3.026	3.7	2.097	3.469	3.106	2.779	2.442	2.91	3.181	3.276
Potri.011G153500.v3.1	0	0	0	0	0	0	0	0	0	0	0	0
Potri.004G128800.v3.1	0	0	0	0	0	0	0	0	0	0	0	0
Potri.005G140000.v3.1	30.507	37.407	30.601	24.141	21.558	25.694	24.251	24.344	23.242	27.981	33.376	25.925
Potri.015G104100.v3.1	13.276	13.392	13.233	11.929	12.563	13.755	14.061	13.191	13.278	11.466	12.006	13.518
Potri.010G148600.v3.1	39.39	44.932	45.94	39.365	49.323	45.092	54.088	44.098	47.365	43.492	45.388	39.376
Potri.001G053600.v3.1	31.204	26.497	28.039	31.576	38.243	32.389	34.134	33.126	33.625	34.996	38.071	34.848
Potri.006G241300.v3.1	69.412	62.611	66.191	82.982	85.717	80.652	83.441	82.3	79.171	81.017	77.603	76.505
Potri.015G028200.v3.1	45.885	45.69	50.551	56.388	58.116	55.076	52.059	60.621	60.335	54.739	57.153	59.39
Potri.004G005000.v3.1	0	0	0	0	0	0	0	0	0	0	0	0
Potri.002G255300.v3.1	12.476	14.168	14.399	14.721	15.436	15.982	16.77	15.969	14.767	12.877	15.375	14.71
Potri.008G073300.v3.1	10.552	12.019	12.096	7.797	11.483	10.319	12.018	16.168	18.991	15.163	10.942	15.986
Potri.006G112800.v3.1	1.815	1.256	1.885	1.033	1.467	1.638	2	3.098	2.507	2.385	1.609	1.511
Potri.002G086700.v3.1	0	0.282	0	0	0	0	0	0	0	0	0.08	0
Potri.017G088300.v3.1	14.388	13.89	15.578	15.448	15.585	15.112	13.913	14.487	15.714	17.94	14.143	16.054
Potri.006G218300.v3.1	5.547	4.171	4.55	6.289	6.446	6.429	7.179	7.688	6.827	6.388	5.327	6.608
Potri.T052200.v3.1	4.941	5.586	4.989	5.04	4.47	4.298	4.838	6.51	5.612	6.817	4.88	6.434
Potri.008G168000.v3.1	61.713	58.936	57.075	58.915	69.305	62.568	65.894	65.7	58.654	59.129	64.517	61.305
Potri.004G049200.v3.1	0	0	0	0	0	0	0	0	0	0	0	0
Potri.002G214700.v3.1	68.156	76.722	73.11	71.43	67.752	65.532	65.68	77.358	69.425	69.535	82.772	78.777
Potri.019G116600.v3.1	4.178	3.854	4.297	3.254	3.376	4.04	4.572	4.045	3.529	3.203	2.807	3.369
Potri.001G016600.v3.1	8.818	7.722	7.631	9.076	10.09	10.411	11.088	9.237	9.098	8.618	9.627	8.872
Potri.006G065300.v3.1	3.464	3.504	3.083	3.765	3.102	3.716	3.453	3.737	3.366	3.632	3.156	3.597
Potri.005G228600.v3.1	57.784	65.609	69.754	37.708	17.149	35.025	19.257	20.791	20.459	24.478	46.048	36.479
Potri.019G046400.v3.1	42.184	45.63	46.497	34.366	39.764	36.552	44.055	38.656	39.96	40.403	40.465	38.882
Potri.016G113700.v3.1	140.535	130.041	114.524	119.378	129.77	127.328	129.092	108.848	115.137	112.05	125.184	111.333
Potri.003G122100.v3.1	19.121	17.576	16.053	18.168	18.406	18.713	20.479	15.576	16.522	16.482	16.097	16.279
Potri.007G070800.v3.1	0	0	0	0	0	0	0	0	0	0	0	0
Potri.003G006750.v3.1	0	0	0	0	0	0.054	0	0	0.049	0.056	0.053	0
Potri.011G032000.v3.1	0	0	0.229	0.216	0.211	0	0	0	0	0	0	0
Potri.012G080500.v3.1	0	0	0	0	0	0	0	0	0	0	0	0
Potri.T091800.v3.1	32.426	41.839	41.063	37.893	46.48	44.495	47.674	43.945	45.38	41.482	38.615	37.728
Potri.019G052500.v3.1	30.154	28.848	28.686	38.397	36.509	37.118	40.392	38.778	37.867	39.756	38.642	40.372
Potri.006G265600.v3.1	81.149	79.321	81.106	74.909	86.591	83.312	91.334	76.395	77.941	70.042	80.702	77.277
Potri.005G221900.v3.1	0	0	0.091	0	0	0	0	0	0	0	0	0
Potri.002G196800.v3.1	11.257	6.994	5.624	5.134	7.239	8.476	6.073	5.35	5.414	5.601	4.163	4.5
Potri.015G137100.v3.1	1.837	2.071	1.873	1.604	1.896	2.291	2.298	2.13	2.029	1.887	2.009	1.679
Potri.017G059300.v3.1	39.71	39.835	41.432	47.227	53.781	44.852	53.195	57.835	61.171	53.619	48.539	52.462
Potri.006G195800.v3.1	8.431	8.911	11.423	9.843	12.632	9.941	12.3	10.85	11.143	10.046	10.381	9.405
Potri.004G038600.v3.1	0	0	0	0	0	0	0	0.035	0	0	0.034	0.034
Potri.019G030200.v3.1	3.444	4.236	2.76	2.197	2.029	2.704	3.091	2.132	2.642	2.171	1.809	2.81
Potri.007G134050.v3.1	0	0	0	0	0	0	0	0	0	0	0	0
Potri.009G032400.v3.1	1.219	1.374	1.628	1.457	0.93	1.629	0.829	1.223	1.072	1.309	0.987	1.406
Potri.011G023200.v3.1	24.119	23.768	23.303	29.944	33.661	30.06	31.397	27.126	33.709	30.13	26.343	24.534
Potri.008G123900.v3.1	0.109	0.101	0.191	0.09	0.088	0.088	0	0	0	0	0.086	0.086
Potri.006G175500.v3.1	7.414	12.083	13.764	10.137	5.489	7.963	6.332	6.95	7.77	9.392	9.083	10.236
Potri.018G006032.v3.1	62.038	57.001	52.567	61.725	65.893	68.538	58.789	49.949	57.003	64.656	60.388	70.207
Potri.016G136700.v3.1	3.204	3.354	3.502	3.162	3.037	3.262	3.56	2.92	2.814	3.316	3.495	3.042
Potri.010G174700.v3.1	9.32	11.773	11.407	7.951	8.921	6.785	7.16	9.441	8.448	8.318	9.94	8.875
Potri.001G089201.v3.1	0.422	0.583	0.369	0.262	0.17	0.169	0.206	0.085	0.233	0.089	0.249	0.33
Potri.001G372200.v3.1	0.224	0.052	0.098	0.232	0.045	0.09	0	0.225	0.041	0.142	0.177	0.308
Potri.001G065100.v3.1	0	0	0	0	0	0	0	0	0	0	0	0
Potri.005G239200.v3.1	2852.24	2589.2	2683.76	2334.65	2620.37	2150.65	2004.77	2482.05	2289.08	2581.59	2664.8	2597.36
Potri.005G136401.v3.1	5.447	9.161	8.261	8.372	8.113	6.954	6.857	11.426	7.968	7.383	7.444	9.174
Potri.002G042900.v3.1	5.71	4.64	5.467	5.063	5.492	4.579	4.526	4.039	3.604	2.515	3.749	3.834
Potri.018G015600.v3.1	0	0.169	0	0	0.148	0	0	0	0	0	0.144	0.144
Potri.005G132400.v3.1	8.735	10.895	8.067	8.858	24.154	7.992	23.368	16.695	22.832	13.136	9.11	11.952
Potri.012G052300.v3.1	7.256	9.306	5.776	5.713	7.531	6.434	6.758	5.921	5.778	6.15	4.833	5.87
Potri.010G090800.v3.1	9.11	8.701	10.137	8.873	9.145	7.786	7.613	11.675	9.792	10.251	7.865	10.31
Potri.T010000.v3.1	0	0	0	0	0	0	0	0	0	0	0	0
Potri.010G162600.v3.1	38.953	41.109	41.874	34.498	35.821	35.86	36.951	35.904	31.98	32.622	38.389	39.128
Potri.008G148266.v3.1	0.482	0.667	0.316	0.399	0.389	0.773	0.472	0.967	0.709	0.81	0.285	0.755
Potri.001G246600.v3.1	19.887	27.233	29.068	30.991	37.409	31.775	31.337	32.563	35.128	32.657	32.314	31.528
Potri.001G091400.v3.1	0	0	0	0	0	0	0	0	0.089	0	0	0
Potri.003G205400.v3.1	1.642	2.475	2.136	2.32	2.103	1.895	1.686	2.605	1.651	1.751	1.42	2.165
Potri.004G231000.v3.1	15.29	20.539	25.617	16.944	17.42	14.828	17.288	27.587	20.966	21.569	16.43	21.653
Potri.005G052400.v3.1	10.612	7.542	7.697	9.076	8.225	11.002	9.659	7.954	9.234	7.766	10.218	8.961
Potri.003G011100.v3.1	0	0	0	0	0	0	0	0	0	0	0	0
Potri.012G018000.v3.1	0.527	0.729	0.806	1.199	0.852	0.634	0.387	0.635	0.582	1.661	0.727	0.619
Potri.018G057500.v3.1	36.904	37.112	36.042	34.946	27.97	29.231	22.745	29.033	27.392	32.145	32.641	32.886
Potri.018G099201.v3.1	3.657	2.389	4.662	4.918	5.663	4.399	3.58	5.383	4.713	3.587	4.081	7.878
Potri.010G125700.v3.1	27.433	23.421	27.856	25.525	31.802	31.02	23.356	22.986	25.222	19.483	21.075	20.692
Potri.009G095300.v3.1	15.166	18.928	14.61	14.471	22.873	14.452	20.38	17.431	19.009	16.351	15.789	14.817
Potri.T128400.v3.1	0	0	0	0	0	0	0	0	0	0.056	0	0
Potri.004G043300.v3.1	0	0	0.182	0	0	0	0	0	0	0	0	0
Potri.002G033600.v3.1	7.599	6.037	11.564	8.153	13.701	8.747	7.302	8.644	12.488	12.778	8.702	10.419
Potri.012G000800.v3.1	13.36	17.215	16.187	13.822	9.269	12.287	16.066	15.859	14.277	14.834	15.33	14.506
Potri.018G029000.v3.1	0.146	0.134	0.127	0.844	0.118	0.584	0.143	0.234	0.536	0.122	0.229	0.342
Potri.017G046500.v3.1	0	0	0	0	0	0	0	0	0	0	0	0
Potri.014G156500.v3.1	0	0.286	0	0.256	0	0	0.303	0.249	0	0	0.244	0
Potri.005G193500.v3.1	15.69	17.959	16.802	14.6	11.973	14.148	12.314	12.032	11.891	14.168	13.734	13.821
Potri.T066600.v3.1	5.258	2.156	4.426	4.835	4.405	2.499	2.669	4.066	2.295	3.111	3.528	2.899
Potri.001G336900.v3.1	26.054	25.276	23.954	23.321	31.805	23.735	30.084	27.004	25.288	27.619	26.27	23.963
Potri.011G129700.v3.1	4.858	6.971	5.82	5.77	3.779	6.565	7.618	9.463	8.447	10.626	6.201	6.096
Potri.006G170700.v3.1	15.5	13.862	15.885	14.913	12.141	13.898	12.52	11.997	12.572	13.846	14.653	15.348
Potri.003G213300.v3.1	0	0	0	0	0	0	0	0	0	0	0	0
Potri.001G195200.v3.1	0	0	0	0	0	0	0	0	0	0	0	0
Potri.002G066200.v3.1	852.948	842.956	820.545	1078.85	1075.25	1038.03	1044.46	1081.09	1041.96	1086.79	1089.61	1026.5
Potri.007G032200.v3.1	0	0	0	0	0	0	0	0	0	0	0	0
Potri.005G239000.v3.1	0.387	0.089	0.676	0.32	0.234	0.542	0.378	0.388	0.569	0.162	0.685	0.53
Potri.001G432600.v3.1	0	0	0	0	0	0.216	0	0	0	0.227	0	0.845
Potri.007G080300.v3.1	0.055	0.151	0.096	0.09	0	0.088	0.053	0.132	0	0.046	0.043	0.086
Potri.001G124900.v3.1	27.497	29.562	28.874	27.249	24.43	26.322	26.112	27.143	26.264	25.073	26.955	27.455
Potri.T126100.v3.1	33.747	28.527	35.916	39.497	33.073	36.088	37.699	41.663	42.846	42.789	36.229	45.543
Potri.008G061600.v3.1	1.904	2.027	2.177	2.546	1.775	1.879	1.291	1.176	2.157	0.862	1.5	2.984
Potri.002G030000.v3.1	144.683	158.278	138.287	116.975	116.741	119.039	127.674	114.282	117.142	113.113	138.5	126.551
Potri.016G106600.v3.1	6.639	7.867	5.982	3.931	4.497	4.423	3.55	5.126	3.986	5.41	5.069	4.481
Potri.003G148900.v3.1	87.921	105.211	109.439	78.597	72.873	95.111	79.186	74.431	73.282	75.256	97.9	83.123
Potri.013G099000.v3.1	0	0	0	0	0	0	0	0	0	0	0	0
Potri.002G152500.v3.1	32.812	34.078	33.258	34.082	34.962	33.6	38.054	33.642	32.638	33.141	33.222	33.342
Potri.006G196500.v3.1	0.276	0.713	0.773	0.366	0.223	0.62	0.379	0.31	0.366	0.279	0.696	0.26
Potri.008G031700.v3.1	156.299	155.503	157.633	166.808	178.443	172.648	188.643	174.83	180.135	166.86	161.943	159.581
Potri.001G309200.v3.1	70.919	70.522	65.625	59.204	68.339	65.003	86.418	68.288	67.716	57.947	69.535	69.153
Potri.010G108500.v3.1	40.886	38.505	37.919	44.659	40.899	40.312	38.431	42.929	41.857	42.708	45.531	41.078
Potri.004G028350.v3.1	0	0	0	0	0	0	0	0	0	0	0	0
Potri.010G061500.v3.1	0	0	0	0	0	0	0	0	0	0	0	0
Potri.006G251100.v3.1	11.094	12.138	12.024	13.546	15.409	12.207	13.241	13.326	14.518	13.953	11.702	11.35
Potri.004G160100.v3.1	21.018	17.176	21.671	19.003	15.597	17.406	14.259	15.731	15.184	17.335	19.527	17.988
Potri.T081200.v3.1	0	0	0	0	0	0	0	0	0	0	0	0
Potri.017G097500.v3.1	1.606	0.902	2.136	1.098	1.748	1.036	1.128	1.009	1.234	0.968	1.072	1.531
Potri.005G053000.v3.1	288.216	260.863	276.243	272.11	292.997	273.659	271.586	273.756	278.428	305.989	287.944	303.048
Potri.006G201700.v3.1	0	0	0	0	0	0	0	0	0	0	0	0
Potri.001G285900.v3.1	60.093	69.47	72.935	64.141	57.716	61.055	56.253	87.238	72.565	76.678	66.666	77.306
Potri.016G057200.v3.1	4.305	3.971	3.528	2.227	1.304	3.021	3.424	1.944	2.972	4.524	2.755	2.74
Potri.004G034100.v3.1	2.922	2.798	3.114	2.625	3.193	2.544	3.269	3.419	3.566	3.018	2.718	3.096
Potri.003G140900.v3.1	15.007	16.494	15.631	13.003	14.588	15.891	13.086	13.274	14.16	14.588	16.302	16.718
Potri.002G027300.v3.1	14.335	13.717	15.262	14.21	14.669	13.012	14.115	14.875	16.062	13.986	15.694	14.932
Potri.T045600.v3.1	21.543	21.922	23.6	19.37	16.114	16.912	17.002	20.235	18.967	20.363	20.803	21.022
Potri.006G010300.v3.1	14.721	16.855	14.701	16.229	14.386	15.166	16.521	22.521	17.312	21.28	16.823	20.286
Potri.005G227300.v3.1	216.94	242.322	227.179	251.506	273.779	256.337	282.549	252.838	252.826	257.671	259.516	244.364
Potri.T052366.v3.1	2.759	3.037	2.497	2.644	1.995	2.446	2.275	3.11	2.424	2.605	3.013	2.541
Potri.014G055800.v3.1	32.79	34.319	36.214	29.132	28.574	34.905	30.213	28.226	29.206	30.576	31.487	33.687
Potri.005G114600.v3.1	12.534	13.06	15.753	14.866	12.433	12.207	14.299	12.851	12.693	12.891	14.062	13.81
Potri.003G007500.v3.1	0	0	0	0	0	0	0	0	0	0	0	0
Potri.012G044350.v3.1	0	0	0	0	0	0	0	0	0	0	0	0
Potri.006G216500.v3.1	18.316	19.657	18.445	17.983	19.548	20.498	18.601	19.68	19.286	20.297	22.037	19.038
Potri.T164400.v3.1	0	0	0	0	0	0	0	0	0	0	0	0
Potri.019G095700.v3.1	52.494	47.843	49.93	51.951	48.249	50.551	51.396	48.012	47.899	45.731	44.757	47.428
Potri.003G109200.v3.1	2.886	2.405	1.547	1.849	1.429	1.792	2.006	1.271	1.989	1.566	1.98	1.678
Potri.015G002900.v3.1	0	0	0.071	0.067	0	0	0.08	0	0	0	0	0
Potri.005G124500.v3.1	1.257	1.716	2.418	2.123	1.706	1.694	1.477	1.333	1.629	1.903	1.783	2.206
Potri.001G259400.v3.1	0	0	0	0.247	0	0	0	0	0	0	0	0
Potri.T060800.v3.1	32.825	31.438	32.86	24.886	22.473	31.149	29.685	26.157	28.787	27.387	22.109	26.699
Potri.005G057600.v3.1	5.841	6.692	7.351	5.943	4.96	6.146	5.828	8.514	6.658	6.787	5.451	6.616
Potri.011G096900.v3.1	0	0	0	0	0	0	0	0	0	0	0	0
Potri.001G400401.v3.1	10.883	9.279	8.794	12.829	13.323	14.415	16.467	10.46	10.565	16.081	13.64	11.885
Potri.011G091900.v3.1	163.484	148.799	156.212	166.551	137.897	144.499	124.346	138.027	138.621	139.895	141.547	144.51
Potri.010G243001.v3.1	0.282	0.52	0.246	1.165	0.683	0.903	0.827	0.226	1.037	3.552	2.219	1.986
Potri.014G144100.v3.1	10.431	10.327	11.37	10.692	9.962	9.958	8.76	10.864	9.257	11.246	9.421	11.352
Potri.001G352900.v3.1	26.08	31.084	31.206	28.169	27.603	26.171	30.741	27.023	27.541	26.147	30.902	25.732
Potri.001G242300.v3.1	57.953	55	57.826	50.378	53.89	50.765	55.314	48.152	50.245	47.499	62.168	48.994
Potri.006G016400.v3.1	0	0	0	0	0	0.337	0	0	0	0	0	0
Potri.013G120300.v3.1	7.943	8.309	8.588	7.279	7.134	6.968	7.812	6.834	7.495	6.291	6.481	7.418
Potri.009G090800.v3.1	2.277	2.101	2.323	1.047	1.329	1.827	2.23	1.422	2.423	1.702	1.595	2.28
Potri.T142300.v3.1	0.286	0.132	0.25	0.118	0.115	0	0.14	0.459	0.315	0.24	0.562	0.112
Potri.017G098200.v3.1	1.985	1.801	2.806	1.862	1.524	1.619	1.199	1.86	1.901	1.53	1.121	2.151
Potri.015G143866.v3.1	11.519	16.162	19.722	9.931	9.113	11.163	9.399	13.875	6.186	9.685	9.642	9.965
Potri.010G156300.v3.1	15.675	15.856	16.169	15.42	20.887	17.314	21.406	17.28	15.696	14.451	16.249	15.729
Potri.008G189300.v3.1	0.127	0.821	0.334	0.526	0	0.102	0.124	0.408	0.375	0.321	0.1	0.1
Potri.013G083500.v3.1	0	0	0	0	0	0	0	0	0	0.091	0.085	0
Potri.012G123400.v3.1	1.571	1.239	1.074	1.584	1.015	1.031	1.063	1.17	1.073	1.249	0.968	1.432
Potri.001G281400.v3.1	24.819	24.822	22.002	18.334	17.898	20.463	21.348	17.229	18.748	17.99	21.928	19.581
Potri.005G198400.v3.1	22.889	21.283	24.045	21.865	24.561	20.752	25.245	22.448	24.253	22.591	22.38	24.029
Potri.018G073100.v3.1	13.618	13.864	14.585	14.21	13.715	14.198	13.476	11.365	13.79	12.308	13.64	13.947
Potri.T079050.v3.1	0	0	0	0	0	0	0	0	0	0	0	0
Potri.013G077800.v3.1	11.12	9.357	11.456	11.031	10.746	11.585	9.301	10.881	11.235	11.839	10.698	12.127
[truncated: 40,952 more rows]
