# Supplementary material for: Overexpression of miR390b promotes stem elongation and height growth in Populus
Source: Hortic Res. 2022 Nov 21;10(2):uhac258. doi: 10.1093/hr/uhac258 (PMC9907050; doi:10.1093/hr/uhac258)
Supplement: Web_Material_uhac258 [file web_material_uhac258.zip › Supplementary dasaset 4 Differentially expressed genes between OE-miR390b line and WT in 717 hybrid poplar.xlsx]

## Sheet: DESeq2.DE_results
Supplementary dasaset 4 Differentially expressed genes between OE-miR390b line and WT in 717 hybrid poplar. A total of 388 genes were differentially expressed between two samples.
geneID	sampleA	sampleB	log2FoldChange	pvalue	padj
Potri.001G007000.v3.1	OE-42	WT	-0.987257	0.00821271	0.0569321
Potri.001G019960.v3.1	OE-42	WT	NA	NA	NA
Potri.001G043900.v3.1	OE-42	WT	NA	NA	NA
Potri.001G058200.v3.1	OE-42	WT	-1.17675	0.00116182	0.0134267
Potri.001G058500.v3.1	OE-42	WT	-0.925575	8.01778e-07	3.65572e-05
Potri.001G069200.v3.1	OE-42	WT	-1.10533	0.00188585	0.0194172
Potri.001G073100.v3.1	OE-42	WT	1.17648	4.66085e-07	2.33631e-05
Potri.001G079600.v3.1	OE-42	WT	-0.8114	0.0139591	0.0822498
Potri.001G079900.v3.1	OE-42	WT	-0.740787	0.00432391	0.0358183
Potri.001G097600.v3.1	OE-42	WT	-1.15392	1.21469e-07	7.84238e-06
Potri.001G107000.v3.1	OE-42	WT	-1.26794	0.000233353	0.00391254
Potri.001G111500.v3.1	OE-42	WT	0.17443	0.456849	0.703299
Potri.001G120500.v3.1	OE-42	WT	1.83583	6.75959e-16	3.99162e-13
Potri.001G120550.v3.1	OE-42	WT	2.12357	0.000222184	1
Potri.001G130800.v3.1	OE-42	WT	-1.33231	0.000173619	0.00312993
Potri.001G139600.v3.1	OE-42	WT	-5.26789	2.47865e-31	6.00105e-28
Potri.001G164800.v3.1	OE-42	WT	-0.84334	9.60454e-06	0.000298505
Potri.001G182700.v3.1	OE-42	WT	-0.537752	9.71048e-05	0.00196408
Potri.001G189900.v3.1	OE-42	WT	-2.45133	3.24113e-19	3.41178e-16
Potri.001G218800.v3.1	OE-42	WT	-0.701977	0.114068	1
Potri.001G239650.v3.1	OE-42	WT	-0.16004	0.49443	0.733226
Potri.001G251200.v3.1	OE-42	WT	-9.83028	3.12569e-16	1.99148e-13
Potri.001G255300.v3.1	OE-42	WT	1.11387	3.29661e-08	2.50988e-06
Potri.001G257700.v3.1	OE-42	WT	1.0806	0.00692364	0.0499786
Potri.001G261500.v3.1	OE-42	WT	-1.40558	0.00590031	1
Potri.001G281500.v3.1	OE-42	WT	0.889329	0.0211122	0.109783
Potri.001G282600.v3.1	OE-42	WT	-0.506953	0.0212114	0.110057
Potri.001G284301.v3.1	OE-42	WT	-1.07995	8.48315e-07	3.83182e-05
Potri.001G284401.v3.1	OE-42	WT	-1.0389	6.87158e-05	0.00148942
Potri.001G284500.v3.1	OE-42	WT	-0.992877	0.0123086	0.075444
Potri.001G284600.v3.1	OE-42	WT	-1.04897	0.000696217	0.00908195
Potri.001G284700.v3.1	OE-42	WT	-1.43725	1.00985e-05	0.000311061
Potri.001G287400.v3.1	OE-42	WT	-1.04229	3.09474e-12	7.49267e-10
Potri.001G308300.v3.1	OE-42	WT	0.96696	4.49876e-07	2.27389e-05
Potri.001G311500.v3.1	OE-42	WT	-0.635538	0.0758985	0.25296
Potri.001G324500.v3.1	OE-42	WT	-0.660344	0.191617	1
Potri.001G328600.v3.1	OE-42	WT	-1.22367	9.97477e-05	0.00200581
Potri.001G347300.v3.1	OE-42	WT	-0.909706	0.00377735	0.0324418
Potri.001G352100.v3.1	OE-42	WT	-1.30837	0.00380787	0.0326344
Potri.001G363100.v3.1	OE-42	WT	0.228652	0.556911	0.774565
Potri.001G364600.v3.1	OE-42	WT	0.369803	0.387251	1
Potri.001G379200.v3.1	OE-42	WT	-0.808132	0.0910539	1
Potri.001G389800.v3.1	OE-42	WT	-0.992166	0.00404296	0.0341178
Potri.001G408500.v3.1	OE-42	WT	-1.14414	3.06242e-11	5.74762e-09
Potri.001G409600.v3.1	OE-42	WT	-0.41464	0.0776246	0.256318
Potri.001G414600.v3.1	OE-42	WT	-3.22646	1.36294e-07	1
Potri.001G415100.v3.1	OE-42	WT	1.39307	0.0114651	1
Potri.001G416500.v3.1	OE-42	WT	-1.32139	4.44263e-06	0.000156338
Potri.001G422600.v3.1	OE-42	WT	-1.29416	7.67417e-11	1.26394e-08
Potri.001G424400.v3.1	OE-42	WT	-0.775326	0.00147373	0.0161451
Potri.001G470700.v3.1	OE-42	WT	0.886731	0.0505875	1
Potri.002G014700.v3.1	OE-42	WT	-1.13063	0.00121153	0.0138622
Potri.002G018400.v3.1	OE-42	WT	-0.547709	0.000737459	0.00947698
Potri.002G024000.v3.1	OE-42	WT	-1.19862	1.2457e-07	7.97873e-06
Potri.002G025600.v3.1	OE-42	WT	1.08007	2.5488e-07	1.40888e-05
Potri.002G033000.v3.1	OE-42	WT	-0.723702	0.00156556	0.0169364
Potri.002G034500.v3.1	OE-42	WT	-1.26653	7.9595e-06	0.000256194
Potri.002G037100.v3.1	OE-42	WT	1.28651	3.86472e-08	2.88792e-06
Potri.002G056400.v3.1	OE-42	WT	-0.836158	0.000244707	0.00405006
Potri.002G076400.v3.1	OE-42	WT	-6.8607	1.95361e-07	1
Potri.002G093300.v3.1	OE-42	WT	0.951229	8.921e-11	1.43037e-08
Potri.002G105600.v3.1	OE-42	WT	1.40491	3.62118e-36	1.25246e-32
Potri.002G108100.v3.1	OE-42	WT	-1.0436	0.000470286	0.00676134
Potri.002G109700.v3.1	OE-42	WT	0.850125	0.0003847	0.00575291
Potri.002G113600.v3.1	OE-42	WT	-1.10514	0.0159841	0.0907153
Potri.002G116000.v3.1	OE-42	WT	-0.707691	0.150861	1
Potri.002G118900.v3.1	OE-42	WT	-0.922815	0.0072844	0.0520397
Potri.002G125900.v3.1	OE-42	WT	-0.967661	0.0218712	0.112469
Potri.002G149600.v3.1	OE-42	WT	-0.833172	0.000134089	0.00253825
Potri.002G165000.v3.1	OE-42	WT	-1.09761	6.04288e-11	1.016e-08
Potri.002G177500.v3.1	OE-42	WT	-0.847686	0.0489292	1
Potri.002G180500.v3.1	OE-42	WT	1.07789	0.000267724	0.00431262
Potri.002G180600.v3.1	OE-42	WT	1.14022	0.000605238	0.00814079
Potri.002G180700.v3.1	OE-42	WT	1.37846	1.32102e-06	5.55264e-05
Potri.002G191100.v3.1	OE-42	WT	0.737317	0.00942909	0.0625617
Potri.002G199900.v3.1	OE-42	WT	-1.09514	0.000714444	0.00924995
Potri.002G202300.v3.1	OE-42	WT	-0.654223	4.03147e-07	2.04667e-05
Potri.002G205400.v3.1	OE-42	WT	-1.05685	0.000174024	0.00313256
Potri.002G216400.v3.1	OE-42	WT	0.937708	1.11888e-15	6.15666e-13
Potri.002G227400.v3.1	OE-42	WT	0.960408	0.00158529	0.0171192
Potri.002G257601.v3.1	OE-42	WT	1.14721	0.00588962	0.0446162
Potri.002G262200.v3.1	OE-42	WT	-0.982166	0.0176786	0.0968803
Potri.003G036700.v3.1	OE-42	WT	1.69942	1.19284e-16	8.25138e-14
Potri.003G040700.v3.1	OE-42	WT	-1.05176	0.00503547	0.0400768
Potri.003G065800.v3.1	OE-42	WT	-0.951826	4.4845e-05	0.0010531
Potri.003G071100.v3.1	OE-42	WT	-1.00217	6.3563e-05	0.00139775
Potri.003G076300.v3.1	OE-42	WT	-1.19302	0.00521933	0.0410151
Potri.003G083400.v3.1	OE-42	WT	0.799554	2.46934e-07	1.37122e-05
Potri.003G086600.v3.1	OE-42	WT	-8.97971	1.63229e-13	5.41362e-11
Potri.003G112400.v3.1	OE-42	WT	NA	NA	NA
Potri.003G138100.v3.1	OE-42	WT	-0.741989	2.54698e-06	9.72633e-05
Potri.003G173100.v3.1	OE-42	WT	-1.56076	5.30095e-15	2.42153e-12
Potri.003G179400.v3.1	OE-42	WT	-0.770569	0.0166826	0.0931938
Potri.003G193500.v3.1	OE-42	WT	0.0214575	0.948193	0.980552
Potri.003G202400.v3.1	OE-42	WT	-1.56962	5.85854e-05	0.00130609
Potri.003G202500.v3.1	OE-42	WT	-0.787739	6.90768e-11	1.14635e-08
Potri.003G216500.v3.1	OE-42	WT	-8.70727	1.06888e-12	2.81291e-10
Potri.003G216650.v3.1	OE-42	WT	-0.533413	5.22832e-05	0.00119757
Potri.004G010900.v3.1	OE-42	WT	-0.642124	4.09629e-05	0.000974216
Potri.004G017700.v3.1	OE-42	WT	-2.43042	3.37918e-09	3.54171e-07
Potri.004G020500.v3.1	OE-42	WT	-0.963093	9.48072e-06	0.000295796
Potri.004G027200.v3.1	OE-42	WT	-5.80045	7.23021e-06	1
Potri.004G036200.v3.1	OE-42	WT	NA	NA	NA
Potri.004G041500.v3.1	OE-42	WT	-1.81378	3.37354e-08	2.5604e-06
Potri.004G046000.v3.1	OE-42	WT	-1.23381	0.000389228	0.00580629
Potri.004G047100.v3.1	OE-42	WT	-1.00487	0.000163291	0.00298823
Potri.004G052100.v3.1	OE-42	WT	1.02698	1.56836e-07	9.34066e-06
Potri.004G096200.v3.1	OE-42	WT	0.848284	0.0132967	0.079558
Potri.004G123200.v3.1	OE-42	WT	0.652489	0.129029	0.350294
Potri.004G140800.v3.1	OE-42	WT	-1.28151	0.000501136	0.00709117
Potri.004G148200.v3.1	OE-42	WT	-1.02404	6.00992e-11	1.016e-08
Potri.004G172300.v3.1	OE-42	WT	-0.968548	0.162311	0.401563
Potri.004G187500.v3.1	OE-42	WT	-0.612935	1.56899e-06	6.38433e-05
Potri.004G191900.v3.1	OE-42	WT	-0.47676	0.0868949	0.27544
Potri.004G229000.v3.1	OE-42	WT	1.06857	0.000445457	0.00648914
Potri.004G231200.v3.1	OE-42	WT	-0.957376	0.00427785	0.0355914
Potri.004G231300.v3.1	OE-42	WT	-0.943979	0.00758594	0.0536713
Potri.004G231500.v3.1	OE-42	WT	-1.31934	7.15512e-05	0.00153427
Potri.004G231600.v3.1	OE-42	WT	-1.03057	0.0654035	0.231098
Potri.004G232250.v3.1	OE-42	WT	-0.80082	0.00262417	0.0248727
Potri.004G234300.v3.1	OE-42	WT	-1.7873	0.00506419	0.0401923
Potri.005G020300.v3.1	OE-42	WT	-1.26873	1.26991e-08	1.10651e-06
Potri.005G025200.v3.1	OE-42	WT	-7.62872	9.57243e-19	8.91377e-16
Potri.005G028000.v3.1	OE-42	WT	1.04699	2.50058e-22	3.56127e-19
Potri.005G038900.v3.1	OE-42	WT	1.02363	0.0028927	0.0267923
Potri.005G071100.v3.1	OE-42	WT	1.00252	0.00484525	0.0390247
Potri.005G077400.v3.1	OE-42	WT	0.661907	0.0547846	0.205865
Potri.005G097000.v3.1	OE-42	WT	0.624432	0.136259	0.361134
Potri.005G106400.v3.1	OE-42	WT	-0.684768	0.0292769	0.136286
Potri.005G110400.v3.1	OE-42	WT	-1.39885	0.00548974	1
Potri.005G116600.v3.1	OE-42	WT	-0.959829	0.000162245	0.00298036
Potri.005G117000.v3.1	OE-42	WT	-3.16169	4.18102e-43	2.53067e-39
Potri.005G122000.v3.1	OE-42	WT	-0.641081	0.0978011	0.295564
Potri.005G124200.v3.1	OE-42	WT	-8.3472	9.74717e-12	2.0884e-09
Potri.005G128100.v3.1	OE-42	WT	-2.55893	9.16488e-34	2.46545e-30
Potri.005G132400.v3.1	OE-42	WT	0.570234	0.292517	0.560958
Potri.005G132600.v3.1	OE-42	WT	1.33398	0.253748	0.521166
Potri.005G150501.v3.1	OE-42	WT	-0.542099	0.0316837	0.144191
Potri.005G155300.v3.1	OE-42	WT	1.25417	5.7315e-05	0.00128131
Potri.005G155700.v3.1	OE-42	WT	1.28489	1.75587e-07	1.01702e-05
Potri.005G196700.v3.1	OE-42	WT	-0.368392	0.00377067	0.0324305
Potri.005G214800.v3.1	OE-42	WT	-1.167	3.13832e-08	2.44315e-06
Potri.005G217000.v3.1	OE-42	WT	0.892357	9.50373e-05	0.00193195
Potri.005G228600.v3.1	OE-42	WT	-1.10363	0.0012992	0.0146235
Potri.005G229600.v3.1	OE-42	WT	1.05352	3.1727e-10	4.44013e-08
Potri.005G244000.v3.1	OE-42	WT	-0.638527	0.0383412	0.163862
Potri.005G245900.v3.1	OE-42	WT	-3.13635	3.62073e-12	8.59427e-10
Potri.006G011600.v3.1	OE-42	WT	1.55353	1.45747e-07	8.88838e-06
Potri.006G052800.v3.1	OE-42	WT	1.41861	1.43484e-09	1.67014e-07
Potri.006G065700.v3.1	OE-42	WT	1.21632	3.56963e-30	7.85676e-27
Potri.006G076500.v3.1	OE-42	WT	-1.29185	0.000161083	0.00296351
Potri.006G082700.v3.1	OE-42	WT	1.22191	2.99997e-06	0.000111399
Potri.006G085200.v3.1	OE-42	WT	-1.28532	4.14696e-34	1.25503e-30
Potri.006G089000.v3.1	OE-42	WT	1.34906	0.000304977	0.00477607
Potri.006G097500.v3.1	OE-42	WT	-0.763653	0.000162454	0.00298193
Potri.006G099900.v3.1	OE-42	WT	-1.3949	3.52962e-37	1.42426e-33
Potri.006G112200.v3.1	OE-42	WT	-1.66919	2.58184e-13	8.33452e-11
Potri.006G113700.v3.1	OE-42	WT	-0.613521	0.00370534	0.0320164
Potri.006G124500.v3.1	OE-42	WT	0.941434	7.11185e-06	0.000233947
Potri.006G155500.v3.1	OE-42	WT	-1.28449	5.72517e-13	1.61177e-10
Potri.006G177500.v3.1	OE-42	WT	0.584135	0.0257514	0.124968
Potri.006G197500.v3.1	OE-42	WT	-1.03465	0.00282291	0.0263374
Potri.006G226900.v3.1	OE-42	WT	0.704485	6.49882e-09	6.24377e-07
Potri.006G234300.v3.1	OE-42	WT	-1.02886	0.000205952	0.00357184
Potri.006G245400.v3.1	OE-42	WT	-0.726831	6.25174e-09	6.03032e-07
Potri.006G245500.v3.1	OE-42	WT	-0.642215	0.0209248	0.109049
Potri.006G278000.v3.1	OE-42	WT	0.368751	0.0745817	0.25027
Potri.007G005700.v3.1	OE-42	WT	-1.11379	1.80291e-05	0.000499432
Potri.007G014200.v3.1	OE-42	WT	-1.20359	2.18142e-05	0.000584877
Potri.007G015100.v3.1	OE-42	WT	-3.67993	1.60241e-57	3.87959e-53
Potri.007G026800.v3.1	OE-42	WT	-3.68121	8.12724e-53	6.55895e-49
Potri.007G029500.v3.1	OE-42	WT	-1.20745	0.000387998	0.00579151
Potri.007G039000.v3.1	OE-42	WT	-0.618343	0.0252812	0.123575
Potri.007G048900.v3.1	OE-42	WT	-0.90861	2.52091e-12	6.29214e-10
Potri.007G084700.v3.1	OE-42	WT	-1.30388	7.53776e-07	3.47613e-05
Potri.007G085000.v3.1	OE-42	WT	-1.1702	7.391e-06	0.000241164
Potri.007G089400.v3.1	OE-42	WT	-1.29329	0.000952704	0.0115445
Potri.007G100600.v3.1	OE-42	WT	1.0788	5.50264e-05	0.00124509
Potri.007G103600.v3.1	OE-42	WT	-0.760187	0.0167651	0.0933319
Potri.007G104801.v3.1	OE-42	WT	0.782994	0.000130635	0.00248258
Potri.007G135000.v3.1	OE-42	WT	-1.28587	0.00122602	0.0139883
Potri.007G135900.v3.1	OE-42	WT	1.11204	0.000220198	0.00377297
Potri.007G143300.v3.1	OE-42	WT	-0.878983	0.0634718	1
Potri.008G004700.v3.1	OE-42	WT	-4.87186	1.5287e-38	7.40229e-35
Potri.008G029300.v3.1	OE-42	WT	-1.02693	0.00127235	0.014368
Potri.008G037500.v3.1	OE-42	WT	-1.06376	0.00566948	0.0434654
Potri.008G045532.v3.1	OE-42	WT	-1.5677	1.15107e-05	0.000346623
Potri.008G052900.v3.1	OE-42	WT	1.00694	6.45871e-20	7.44627e-17
Potri.008G068600.v3.1	OE-42	WT	-0.0223659	0.929301	0.974548
Potri.008G083100.v3.1	OE-42	WT	1.06647	0.00292328	0.0269724
Potri.008G087200.v3.1	OE-42	WT	-1.24889	1.10038e-13	3.86106e-11
Potri.008G100500.v3.1	OE-42	WT	1.36201	1.21545e-23	1.96182e-20
Potri.008G101675.v3.1	OE-42	WT	-1.36833	1.03339e-15	5.81844e-13
Potri.008G121700.v3.1	OE-42	WT	0.841914	1.74222e-07	1.01396e-05
Potri.008G130400.v3.1	OE-42	WT	-0.787994	4.89016e-13	1.44385e-10
Potri.008G152300.v3.1	OE-42	WT	1.29189	1.07429e-17	8.96884e-15
Potri.008G156800.v3.1	OE-42	WT	-1.78452	0.000235999	0.00394053
Potri.008G158000.v3.1	OE-42	WT	0.859965	0.0253813	0.123818
Potri.008G158200.v3.1	OE-42	WT	0.699404	0.0826003	0.266858
Potri.008G166500.v3.1	OE-42	WT	-2.40806	5.47993e-09	5.37144e-07
Potri.008G182200.v3.1	OE-42	WT	0.591041	3.69554e-07	1.91227e-05
Potri.008G189400.v3.1	OE-42	WT	-0.734431	0.00885541	0.0598197
Potri.008G195100.v3.1	OE-42	WT	-0.644897	0.0180407	0.0982017
Potri.008G210650.v3.1	OE-42	WT	-0.706557	0.00214353	0.0213305
Potri.008G218433.v3.1	OE-42	WT	-0.732268	0.0019637	0.0200013
Potri.008G224300.v3.1	OE-42	WT	0.692302	0.29274	0.561088
Potri.009G035000.v3.1	OE-42	WT	-0.742315	8.44687e-06	0.000268995
Potri.009G038300.v3.1	OE-42	WT	-0.930814	0.000224996	0.00382272
Potri.009G041100.v3.1	OE-42	WT	-1.28729	8.59999e-22	1.09587e-18
Potri.009G044600.v3.1	OE-42	WT	-1.60348	8.15065e-19	7.89342e-16
Potri.009G045800.v3.1	OE-42	WT	-10.0705	4.24637e-17	3.11542e-14
Potri.009G057200.v3.1	OE-42	WT	-0.712776	3.20397e-07	1.69741e-05
Potri.009G061100.v3.1	OE-42	WT	-0.629763	0.0176421	0.0967242
Potri.009G072900.v3.1	OE-42	WT	-0.450866	0.320228	0.586669
Potri.009G079000.v3.1	OE-42	WT	-0.733829	1.10871e-08	9.94186e-07
Potri.009G079100.v3.1	OE-42	WT	-0.730081	1.51638e-06	6.20155e-05
Potri.009G079400.v3.1	OE-42	WT	-0.300001	0.438555	0.689808
Potri.009G101166.v3.1	OE-42	WT	-0.55464	0.00024645	0.00407268
Potri.009G101232.v3.1	OE-42	WT	-0.536395	0.00590393	0.0447107
Potri.009G108200.v3.1	OE-42	WT	-0.757771	3.21812e-08	2.48205e-06
Potri.009G110800.v3.1	OE-42	WT	-0.809617	0.0935194	1
Potri.009G116600.v3.1	OE-42	WT	2.02139	0.00134043	0.0150176
Potri.009G133100.v3.1	OE-42	WT	-0.510952	0.0200296	0.105536
Potri.009G133600.v3.1	OE-42	WT	-0.764139	0.0925533	1
Potri.009G135200.v3.1	OE-42	WT	-0.496944	0.017511	0.0962889
Potri.009G138900.v3.1	OE-42	WT	-0.647369	7.91233e-06	0.00025542
Potri.009G141600.v3.1	OE-42	WT	-3.50176	2.5063e-05	1
Potri.009G157600.v3.1	OE-42	WT	-7.15095	1.95002e-08	1
Potri.009G158100.v3.1	OE-42	WT	0.541522	0.0681208	0.236862
Potri.009G168800.v3.1	OE-42	WT	0.553267	0.211115	1
Potri.010G003400.v3.1	OE-42	WT	-4.06942	4.90741e-12	1.10012e-09
Potri.010G016400.v3.1	OE-42	WT	0.975135	0.000137949	0.00260522
Potri.010G047000.v3.1	OE-42	WT	-1.0244	0.000720722	0.00929643
Potri.010G059401.v3.1	OE-42	WT	-0.765326	0.0291292	0.135944
Potri.010G064200.v3.1	OE-42	WT	-2.07683	0.000633421	1
Potri.010G089300.v3.1	OE-42	WT	-1.1607	2.93907e-06	0.000109474
Potri.010G127400.v3.1	OE-42	WT	-2.18876	5.15645e-19	5.20179e-16
Potri.010G129200.v3.1	OE-42	WT	-0.724258	0.0101327	0.065876
Potri.010G135100.v3.1	OE-42	WT	-0.782104	0.000256833	0.00417608
Potri.010G140200.v3.1	OE-42	WT	-0.870849	0.00222065	0.0219088
Potri.010G142800.v3.1	OE-42	WT	-0.996515	0.00790676	0.0554068
Potri.010G149600.v3.1	OE-42	WT	-0.759881	0.0109299	0.0696196
Potri.010G183600.v3.1	OE-42	WT	0.632152	0.018843	0.101043
Potri.010G234100.v3.1	OE-42	WT	0.948426	0.00906936	0.0608419
Potri.011G010300.v3.1	OE-42	WT	-0.788713	3.99889e-06	0.000145153
Potri.011G012000.v3.1	OE-42	WT	-0.281677	0.386023	0.644851
Potri.011G012501.v3.1	OE-42	WT	-1.00354	0.00640291	0.0472869
Potri.011G020900.v3.1	OE-42	WT	1.03076	2.49407e-05	0.000652223
Potri.011G025200.v3.1	OE-42	WT	-1.3999	2.63228e-11	4.97892e-09
Potri.011G050900.v3.1	OE-42	WT	-1.22823	4.41533e-12	1.00849e-09
Potri.011G052900.v3.1	OE-42	WT	-1.1421	0.00117144	0.013525
Potri.011G059000.v3.1	OE-42	WT	-0.418954	0.0969896	0.293858
Potri.011G060300.v3.1	OE-42	WT	1.40707	2.26147e-11	4.48791e-09
Potri.011G061000.v3.1	OE-42	WT	1.30345	1.06707e-09	1.28532e-07
Potri.011G074066.v3.1	OE-42	WT	1.18924	0.379093	0.639201
Potri.011G074900.v3.1	OE-42	WT	0.508063	0.532351	0.759252
Potri.011G075000.v3.1	OE-42	WT	0.91105	0.139357	0.36606
Potri.011G075400.v3.1	OE-42	WT	-0.818759	0.0556961	1
Potri.011G077000.v3.1	OE-42	WT	1.03601	6.55542e-08	4.64074e-06
Potri.011G099400.v3.1	OE-42	WT	-0.730735	0.0235587	0.118041
Potri.011G099800.v3.1	OE-42	WT	-0.465087	0.198135	0.452218
Potri.011G103100.v3.1	OE-42	WT	0.955502	0.00436755	0.0360651
Potri.011G105400.v3.1	OE-42	WT	-0.693527	0.000152494	0.00284222
Potri.011G110000.v3.1	OE-42	WT	-1.08118	0.000559463	0.00765263
Potri.011G110500.v3.1	OE-42	WT	-1.23384	7.80523e-06	0.0002523
Potri.011G122100.v3.1	OE-42	WT	-0.841206	0.0486381	0.191601
Potri.011G140900.v3.1	OE-42	WT	6.28976	4.52393e-09	4.5828e-07
Potri.011G142200.v3.1	OE-42	WT	-0.628284	0.00833908	0.0574715
Potri.011G146000.v3.1	OE-42	WT	-1.906	0.000239591	1
Potri.011G150900.v3.1	OE-42	WT	-0.282915	0.381976	0.641315
Potri.012G005900.v3.1	OE-42	WT	-1.12427	0.000121446	0.00233916
Potri.012G070300.v3.1	OE-42	WT	-0.997178	0.00408696	0.0344052
Potri.012G076201.v3.1	OE-42	WT	-0.776939	1.79706e-05	0.000498381
Potri.012G089100.v3.1	OE-42	WT	0.511172	0.216465	1
Potri.012G097000.v3.1	OE-42	WT	-0.880271	3.96538e-09	4.06805e-07
Potri.012G100200.v3.1	OE-42	WT	-0.143729	0.488017	0.728625
Potri.012G108701.v3.1	OE-42	WT	-0.973527	2.66757e-15	1.26636e-12
Potri.012G140800.v3.1	OE-42	WT	-1.29157	3.69643e-07	1.91227e-05
Potri.013G016900.v3.1	OE-42	WT	-0.945052	5.30975e-09	5.23691e-07
Potri.013G018400.v3.1	OE-42	WT	-1.01337	1.06622e-07	7.03387e-06
Potri.013G041300.v3.1	OE-42	WT	-1.73682	5.0652e-13	1.45992e-10
Potri.013G052800.v3.1	OE-42	WT	0.538476	0.0159748	0.0906931
Potri.013G052900.v3.1	OE-42	WT	0.678089	0.00210761	0.0210596
Potri.013G055000.v3.1	OE-42	WT	1.08073	2.2962e-12	5.79097e-10
Potri.013G055800.v3.1	OE-42	WT	-0.820127	0.0134811	0.0802642
Potri.013G059500.v3.1	OE-42	WT	-0.925266	6.44153e-07	3.05796e-05
Potri.013G062200.v3.1	OE-42	WT	-1.69109	0.000699289	0.00910712
Potri.013G062300.v3.1	OE-42	WT	-1.33477	0.0512554	0.197744
Potri.013G093200.v3.1	OE-42	WT	-0.656643	0.0017847	0.0186247
Potri.013G093266.v3.1	OE-42	WT	-1.02462	0.000118049	0.00228465
Potri.013G100700.v3.1	OE-42	WT	-1.17348	0.0090171	0.0606121
Potri.013G101000.v3.1	OE-42	WT	-0.554869	0.0222646	0.113771
Potri.013G134300.v3.1	OE-42	WT	1.26459	1.25156e-15	6.73366e-13
Potri.013G139100.v3.1	OE-42	WT	-0.304474	0.199057	0.453587
Potri.013G150000.v3.1	OE-42	WT	-0.389627	0.289889	0.559134
Potri.013G152500.v3.1	OE-42	WT	-0.766863	0.00333234	0.0297188
Potri.013G156500.v3.1	OE-42	WT	-1.01818	2.31991e-07	1.29951e-05
Potri.013G157000.v3.1	OE-42	WT	-0.110934	0.676886	0.85283
Potri.014G005701.v3.1	OE-42	WT	-0.374475	0.163047	0.402711
Potri.014G021400.v3.1	OE-42	WT	-1.00788	2.24473e-05	0.000600522
Potri.014G022500.v3.1	OE-42	WT	-0.783798	4.60837e-07	2.31961e-05
Potri.014G025600.v3.1	OE-42	WT	-2.0544	8.85186e-06	0.000279416
Potri.014G029000.v3.1	OE-42	WT	-1.22204	8.1745e-08	5.55935e-06
Potri.014G029100.v3.1	OE-42	WT	-1.47057	7.4022e-20	8.14612e-17
Potri.014G066900.v3.1	OE-42	WT	-1.28902	0.0010561	0.0124606
Potri.014G088400.v3.1	OE-42	WT	0.492231	0.0153165	0.0879783
Potri.014G099900.v3.1	OE-42	WT	0.57713	0.175082	0.421572
Potri.014G101700.v3.1	OE-42	WT	-2.88472	3.85521e-10	5.24373e-08
Potri.014G106800.v3.1	OE-42	WT	0.81661	3.66083e-12	8.60507e-10
Potri.014G106900.v3.1	OE-42	WT	1.00826	0.012807	0.0776143
Potri.014G113200.v3.1	OE-42	WT	1.26492	0.00126358	0.0142956
Potri.014G120700.v3.1	OE-42	WT	-0.829187	2.1968e-08	1.78777e-06
Potri.014G124500.v3.1	OE-42	WT	-1.4206	0.00439581	1
Potri.014G186600.v3.1	OE-42	WT	0.604432	0.322797	0.588936
Potri.015G002300.v3.1	OE-42	WT	-0.872604	9.82519e-11	1.56498e-08
Potri.015G002800.v3.1	OE-42	WT	0.471053	0.0754921	0.252172
Potri.015G004500.v3.1	OE-42	WT	-0.556909	0.0435009	0.177277
Potri.015G030700.v3.1	OE-42	WT	0.958925	0.0179074	0.09776
Potri.015G071100.v3.1	OE-42	WT	-0.825737	0.0246699	0.121473
Potri.015G075200.v3.1	OE-42	WT	-1.07813	2.68455e-14	1.01556e-11
Potri.015G081300.v3.1	OE-42	WT	-1.06835	0.00072509	0.00934282
Potri.015G092000.v3.1	OE-42	WT	-1.33944	0.0256307	0.124532
Potri.015G109700.v3.1	OE-42	WT	1.18068	0.00166086	0.0177323
Potri.015G111800.v3.1	OE-42	WT	-0.75285	0.0368673	0.159506
Potri.015G143932.v3.1	OE-42	WT	-1.04413	1.50902e-07	9.13372e-06
Potri.016G014801.v3.1	OE-42	WT	-0.514687	0.186491	0.437682
Potri.016G040900.v3.1	OE-42	WT	-1.14929	7.38772e-29	1.49053e-25
Potri.016G042500.v3.1	OE-42	WT	-1.07741	0.000119021	0.00229978
Potri.016G046400.v3.1	OE-42	WT	-1.99894	0.00283921	0.0264385
Potri.016G098500.v3.1	OE-42	WT	-1.29752	1.07064e-10	1.68319e-08
Potri.016G114300.v3.1	OE-42	WT	0.575787	0.00322335	0.0290762
Potri.016G115500.v3.1	OE-42	WT	-3.69496	1.13954e-55	1.37947e-51
Potri.016G115700.v3.1	OE-42	WT	-2.9243	8.35753e-05	1
Potri.016G130700.v3.1	OE-42	WT	-0.616716	0.0978092	0.295564
Potri.016G132100.v3.1	OE-42	WT	1.8234	1.4013e-15	7.37543e-13
Potri.016G139800.v3.1	OE-42	WT	-1.29657	1.21043e-08	1.06566e-06
Potri.017G010300.v3.1	OE-42	WT	-5.35948	9.20921e-09	1
Potri.017G022700.v3.1	OE-42	WT	-1.00254	0.00451167	0.0370153
Potri.017G040800.v3.1	OE-42	WT	-1.24301	8.05551e-06	0.00025832
Potri.017G085700.v3.1	OE-42	WT	-0.450597	0.118603	0.332928
Potri.017G088500.v3.1	OE-42	WT	-0.219183	0.357957	0.622191
Potri.017G089900.v3.1	OE-42	WT	-4.70308	8.51243e-07	1
Potri.017G094800.v3.1	OE-42	WT	-1.17952	0.00310571	0.0282678
Potri.017G108400.v3.1	OE-42	WT	-1.00045	0.202226	0.458393
Potri.017G128600.v3.1	OE-42	WT	-0.694558	8.92738e-05	0.00182706
Potri.017G131800.v3.1	OE-42	WT	-1.19113	3.47345e-16	2.1563e-13
Potri.017G138400.v3.1	OE-42	WT	1.01815	6.6759e-06	0.000220477
Potri.017G141300.v3.1	OE-42	WT	0.0104312	0.972553	0.989884
Potri.017G147700.v3.1	OE-42	WT	-0.758981	0.0232793	0.117103
Potri.018G022900.v3.1	OE-42	WT	-0.766322	0.016698	0.0932369
Potri.018G053600.v3.1	OE-42	WT	-1.17767	0.00140361	0.0156315
Potri.018G058400.v3.1	OE-42	WT	-0.900247	0.0341644	0.151772
Potri.018G068700.v3.1	OE-42	WT	-1.3486	9.05868e-06	0.000284831
Potri.018G069700.v3.1	OE-42	WT	1.24807	6.20414e-16	3.75521e-13
Potri.018G074951.v3.1	OE-42	WT	1.07121	3.86519e-05	0.000929295
Potri.018G130300.v3.1	OE-42	WT	-0.622467	0.0027357	0.0256522
Potri.018G142700.v3.1	OE-42	WT	-0.901314	8.32371e-11	1.36166e-08
Potri.019G016366.v3.1	OE-42	WT	1.48704	0.000116113	0.00225258
Potri.019G023700.v3.1	OE-42	WT	-0.643424	0.000103739	0.00206527
Potri.019G028350.v3.1	OE-42	WT	-0.582495	0.0370718	0.160161
Potri.019G034000.v3.1	OE-42	WT	-0.77034	2.30131e-06	8.90049e-05
Potri.019G058000.v3.1	OE-42	WT	-1.13164	2.57055e-05	0.000668482
Potri.019G058100.v3.1	OE-42	WT	-1.44838	1.08428e-05	0.000329791
Potri.019G074400.v3.1	OE-42	WT	-1.12155	0.000101898	0.0020389
Potri.019G079000.v3.1	OE-42	WT	-0.956109	3.99119e-07	2.03862e-05
Potri.019G093100.v3.1	OE-42	WT	-1.04594	1.91589e-12	4.98771e-10
Potri.019G098001.v3.1	OE-42	WT	-0.606706	0.0109784	0.0697815
Potri.019G117800.v3.1	OE-42	WT	-1.01219	0.0545295	1
Potri.019G120300.v3.1	OE-42	WT	-0.639246	0.00150406	0.0164179
Potri.019G123500.v3.1	OE-42	WT	-0.747404	0.0380081	0.162837
Potri.T029200.v3.1	OE-42	WT	1.68365	0.0149713	0.0867566
Potri.T032201.v3.1	OE-42	WT	-1.41075	0.000372649	0.00562481
Potri.T032684.v3.1	OE-42	WT	-1.1107	0.00608294	0.0458061
Potri.T033833.v3.1	OE-42	WT	-0.320453	0.411623	0.668039
Potri.T058600.v3.1	OE-42	WT	-0.286325	0.265566	0.533091
Potri.T062101.v3.1	OE-42	WT	0.861361	1.58862e-07	9.42696e-06
Potri.T069201.v3.1	OE-42	WT	-1.02308	0.00222421	0.021935
Potri.T072900.v3.1	OE-42	WT	0.895682	2.03473e-09	2.28069e-07
Potri.T089150.v3.1	OE-42	WT	-2.26522	1.2207e-07	7.86021e-06
Potri.T101100.v3.1	OE-42	WT	-1.47641	5.82655e-08	4.18595e-06
Potri.T101200.v3.1	OE-42	WT	-1.15834	0.000284647	0.00453692
Potri.T104700.v3.1	OE-42	WT	-0.608143	0.000751543	0.00960191
Potri.T111300.v3.1	OE-42	WT	-1.87271	0.0115517	0.072418
Potri.T116500.v3.1	OE-42	WT	1.071	1.06901e-06	4.655e-05
Potri.T116700.v3.1	OE-42	WT	0.575502	0.12547	0.344199
Potri.T128200.v3.1	OE-42	WT	-3.37274	2.51143e-15	1.21608e-12
Potri.T137400.v3.1	OE-42	WT	-1.28243	7.28542e-05	0.00155407
Potri.T178300.v3.1	OE-42	WT	-2.14124	5.29115e-07	2.58796e-05
Potri.001G007000.v3.1	OE-44	WT	-0.866055	0.0228228	0.0967647
Potri.001G019960.v3.1	OE-44	WT	2.68819	1.9628e-05	0.000350688
Potri.001G043900.v3.1	OE-44	WT	1.95517	1.19781e-05	0.000231393
Potri.001G058200.v3.1	OE-44	WT	-0.738305	0.0310847	0.120858
Potri.001G058500.v3.1	OE-44	WT	-1.05524	3.38998e-09	1.92865e-07
Potri.001G069200.v3.1	OE-44	WT	-1.52298	3.76435e-05	0.000603302
Potri.001G073100.v3.1	OE-44	WT	0.848954	1.87935e-09	1.14289e-07
Potri.001G079600.v3.1	OE-44	WT	-1.04144	0.00278202	0.0197063
Potri.001G079900.v3.1	OE-44	WT	-1.05891	0.000253565	0.00291623
Potri.001G097600.v3.1	OE-44	WT	-1.17739	4.57475e-07	1.39624e-05
Potri.001G107000.v3.1	OE-44	WT	-0.144474	0.63511	0.807623
Potri.001G111500.v3.1	OE-44	WT	1.08284	3.40969e-05	0.00055457
Potri.001G120500.v3.1	OE-44	WT	1.84128	9.03254e-15	1.8513e-12
Potri.001G120550.v3.1	OE-44	WT	2.19143	0.000105844	0.00142239
Potri.001G130800.v3.1	OE-44	WT	-1.63626	6.31019e-06	0.000132567
Potri.001G139600.v3.1	OE-44	WT	-3.32639	0.000251406	0.00289536
Potri.001G164800.v3.1	OE-44	WT	-1.23091	4.83346e-10	3.43244e-08
Potri.001G182700.v3.1	OE-44	WT	-1.16757	2.79471e-14	5.14267e-12
Potri.001G189900.v3.1	OE-44	WT	-1.14702	9.9654e-06	0.000197196
Potri.001G218800.v3.1	OE-44	WT	-1.38993	0.0069264	0.0403081
Potri.001G239650.v3.1	OE-44	WT	-0.708774	0.00705151	0.0408315
Potri.001G251200.v3.1	OE-44	WT	-3.616	0.000464126	0.00476621
Potri.001G255300.v3.1	OE-44	WT	0.869819	3.39235e-05	0.000552819
Potri.001G257700.v3.1	OE-44	WT	0.867366	0.036019	0.134758
Potri.001G261500.v3.1	OE-44	WT	-1.77559	0.00164875	0.0132162
Potri.001G281500.v3.1	OE-44	WT	1.37538	0.000143756	0.00183035
Potri.001G282600.v3.1	OE-44	WT	-1.27398	8.35899e-08	3.19772e-06
Potri.001G284301.v3.1	OE-44	WT	-1.94135	1.42984e-14	2.75162e-12
Potri.001G284401.v3.1	OE-44	WT	-2.31355	7.10318e-15	1.53052e-12
Potri.001G284500.v3.1	OE-44	WT	-1.28158	0.0012788	0.0108074
Potri.001G284600.v3.1	OE-44	WT	-2.16171	6.30777e-09	3.35483e-07
Potri.001G284700.v3.1	OE-44	WT	-2.01732	4.72808e-09	2.59684e-07
Potri.001G287400.v3.1	OE-44	WT	-0.893588	8.18207e-08	3.1348e-06
Potri.001G308300.v3.1	OE-44	WT	0.889224	1.56547e-05	0.000289761
Potri.001G311500.v3.1	OE-44	WT	-1.095	0.00446052	0.0286204
Potri.001G324500.v3.1	OE-44	WT	-1.75071	0.00455318	0.0291186
Potri.001G328600.v3.1	OE-44	WT	-0.741967	0.0113513	0.058401
Potri.001G347300.v3.1	OE-44	WT	-0.644895	0.0427744	0.15158
Potri.001G352100.v3.1	OE-44	WT	-0.977307	0.0374544	0.138517
Potri.001G363100.v3.1	OE-44	WT	1.02612	0.00657717	0.038739
Potri.001G364600.v3.1	OE-44	WT	1.1078	0.00610338	0.036436
Potri.001G379200.v3.1	OE-44	WT	-1.79564	0.00163747	0.0131551
Potri.001G389800.v3.1	OE-44	WT	-1.07822	0.00278616	0.0197247
Potri.001G408500.v3.1	OE-44	WT	-1.21115	1.41959e-10	1.13253e-08
Potri.001G409600.v3.1	OE-44	WT	-1.08184	0.000542497	0.00541122
Potri.001G414600.v3.1	OE-44	WT	-2.6172	2.59894e-06	6.1986e-05
Potri.001G415100.v3.1	OE-44	WT	2.13244	3.65218e-05	0.000588782
Potri.001G416500.v3.1	OE-44	WT	-1.48796	2.0082e-09	1.2054e-07
Potri.001G422600.v3.1	OE-44	WT	-0.55262	0.0109888	0.0570134
Potri.001G424400.v3.1	OE-44	WT	-1.32688	1.37683e-06	3.61186e-05
Potri.001G470700.v3.1	OE-44	WT	1.50786	0.000149697	0.00189333
Potri.002G014700.v3.1	OE-44	WT	-1.20526	4.27785e-09	2.39654e-07
Potri.002G018400.v3.1	OE-44	WT	-1.12704	1.91558e-09	1.15645e-07
Potri.002G024000.v3.1	OE-44	WT	-1.54969	9.03575e-12	9.9033e-10
Potri.002G025600.v3.1	OE-44	WT	-0.24775	0.19634	0.414026
Potri.002G033000.v3.1	OE-44	WT	-1.04133	8.45394e-06	0.000170817
Potri.002G034500.v3.1	OE-44	WT	-1.70289	7.81508e-09	4.07063e-07
Potri.002G037100.v3.1	OE-44	WT	1.04922	1.89257e-05	0.000339343
Potri.002G056400.v3.1	OE-44	WT	-1.00911	6.17845e-06	0.000130078
Potri.002G076400.v3.1	OE-44	WT	-3.69644	3.1736e-05	0.000521554
Potri.002G093300.v3.1	OE-44	WT	1.03168	9.46085e-15	1.90806e-12
Potri.002G105600.v3.1	OE-44	WT	-0.321401	0.0467916	0.161198
Potri.002G108100.v3.1	OE-44	WT	-0.598348	0.0615861	0.194219
Potri.002G109700.v3.1	OE-44	WT	1.0008	7.33443e-05	0.00104228
Potri.002G113600.v3.1	OE-44	WT	-1.70131	0.000544771	0.0054235
Potri.002G116000.v3.1	OE-44	WT	-1.57559	0.0059059	0.035551
Potri.002G118900.v3.1	OE-44	WT	-1.22158	1.13484e-13	1.90729e-11
Potri.002G125900.v3.1	OE-44	WT	-2.57296	8.09206e-07	2.30509e-05
Potri.002G149600.v3.1	OE-44	WT	-1.07157	3.5748e-06	8.25281e-05
Potri.002G165000.v3.1	OE-44	WT	-1.69958	7.12926e-22	5.1351e-19
Potri.002G177500.v3.1	OE-44	WT	-1.96716	0.000182122	0.00222986
Potri.002G180500.v3.1	OE-44	WT	0.533353	0.140829	0.337063
Potri.002G180600.v3.1	OE-44	WT	0.726903	0.0709662	0.214053
Potri.002G180700.v3.1	OE-44	WT	0.906448	0.0100613	0.0534779
Potri.002G191100.v3.1	OE-44	WT	1.24304	8.13535e-06	0.000165397
Potri.002G199900.v3.1	OE-44	WT	-0.815239	0.0109439	0.056827
Potri.002G202300.v3.1	OE-44	WT	-1.03093	2.78163e-29	5.39423e-26
Potri.002G205400.v3.1	OE-44	WT	-1.00117	0.000373661	0.0040232
Potri.002G216400.v3.1	OE-44	WT	1.01427	1.05511e-25	1.39997e-22
Potri.002G227400.v3.1	OE-44	WT	1.10277	0.000427827	0.00446975
Potri.002G257601.v3.1	OE-44	WT	0.752204	0.0927342	0.256933
Potri.002G262200.v3.1	OE-44	WT	-1.49381	0.00108986	0.00943518
Potri.003G036700.v3.1	OE-44	WT	0.702475	0.00365974	0.024577
Potri.003G040700.v3.1	OE-44	WT	-0.764081	0.04788	0.163891
Potri.003G065800.v3.1	OE-44	WT	-1.02469	0.000134977	0.00174591
Potri.003G071100.v3.1	OE-44	WT	-1.23893	1.90803e-06	4.75312e-05
Potri.003G076300.v3.1	OE-44	WT	-1.48054	4.87334e-16	1.26657e-13
Potri.003G083400.v3.1	OE-44	WT	1.10335	2.84516e-12	3.69724e-10
Potri.003G086600.v3.1	OE-44	WT	-4.11224	0.00110993	0.00959253
Potri.003G112400.v3.1	OE-44	WT	7.39322	4.37612e-09	2.43426e-07
Potri.003G138100.v3.1	OE-44	WT	-1.06719	5.99839e-09	3.2038e-07
Potri.003G173100.v3.1	OE-44	WT	-1.60199	1.3168e-14	2.55358e-12
Potri.003G179400.v3.1	OE-44	WT	-0.852543	0.0209519	0.0910445
Potri.003G193500.v3.1	OE-44	WT	1.08894	0.000482863	0.00493233
Potri.003G202400.v3.1	OE-44	WT	-1.62556	0.000153123	0.0019253
Potri.003G202500.v3.1	OE-44	WT	-1.05149	3.51145e-18	1.30182e-15
Potri.003G216500.v3.1	OE-44	WT	-2.97323	0.00193636	0.014931
Potri.003G216650.v3.1	OE-44	WT	-1.02473	4.90633e-14	8.64954e-12
Potri.004G010900.v3.1	OE-44	WT	-1.01825	3.46096e-13	5.35281e-11
Potri.004G017700.v3.1	OE-44	WT	-2.86473	2.35887e-11	2.3598e-09
Potri.004G020500.v3.1	OE-44	WT	-1.23854	1.37587e-07	4.93477e-06
Potri.004G027200.v3.1	OE-44	WT	-3.83364	2.92962e-05	0.000487366
Potri.004G036200.v3.1	OE-44	WT	1.65549	0.00619081	0.0368351
Potri.004G041500.v3.1	OE-44	WT	-1.49945	3.16165e-06	7.3938e-05
Potri.004G046000.v3.1	OE-44	WT	-1.35786	0.000174692	0.00215749
Potri.004G047100.v3.1	OE-44	WT	-1.37216	1.23909e-23	1.11562e-20
Potri.004G052100.v3.1	OE-44	WT	1.04662	2.39593e-07	8.00018e-06
Potri.004G096200.v3.1	OE-44	WT	1.17277	0.000313971	0.0034838
Potri.004G123200.v3.1	OE-44	WT	1.4336	0.00151757	0.0124255
Potri.004G140800.v3.1	OE-44	WT	-1.29333	0.00107487	0.00933106
Potri.004G148200.v3.1	OE-44	WT	-1.27246	5.7639e-12	6.63506e-10
Potri.004G172300.v3.1	OE-44	WT	-1.3829	0.00509456	0.0317827
Potri.004G187500.v3.1	OE-44	WT	-0.944547	0.00375646	0.0250862
Potri.004G191900.v3.1	OE-44	WT	-0.501773	0.0957889	0.262425
Potri.004G229000.v3.1	OE-44	WT	0.933359	0.00303248	0.0211068
Potri.004G231200.v3.1	OE-44	WT	-1.19808	0.000597135	0.00580555
Potri.004G231300.v3.1	OE-44	WT	-1.33141	0.000648982	0.00617623
Potri.004G231500.v3.1	OE-44	WT	-1.37754	1.28594e-05	0.000245166
Potri.004G231600.v3.1	OE-44	WT	-1.04359	0.00297351	0.0207809
Potri.004G232250.v3.1	OE-44	WT	-1.02029	0.000502197	0.00508858
Potri.004G234300.v3.1	OE-44	WT	-2.93482	4.25208e-11	3.95553e-09
Potri.005G020300.v3.1	OE-44	WT	-2.07946	1.49461e-17	5.16151e-15
Potri.005G025200.v3.1	OE-44	WT	-3.90106	0.00132305	0.0110996
Potri.005G028000.v3.1	OE-44	WT	0.824859	5.50688e-12	6.48731e-10
Potri.005G038900.v3.1	OE-44	WT	1.40384	8.98681e-06	0.000179808
Potri.005G071100.v3.1	OE-44	WT	1.10593	0.00245613	0.0179008
Potri.005G077400.v3.1	OE-44	WT	1.04697	0.00213366	0.0161143
Potri.005G097000.v3.1	OE-44	WT	1.55491	2.74215e-05	0.000461788
Potri.005G106400.v3.1	OE-44	WT	-1.09583	1.23876e-10	1.00739e-08
Potri.005G110400.v3.1	OE-44	WT	-2.37429	9.71856e-05	0.00132149
Potri.005G116600.v3.1	OE-44	WT	-1.05854	2.13557e-20	1.14548e-17
Potri.005G117000.v3.1	OE-44	WT	-2.20529	5.58048e-23	4.53819e-20
Potri.005G122000.v3.1	OE-44	WT	-1.36398	0.00204188	0.0155946
Potri.005G124200.v3.1	OE-44	WT	-4.02321	7.88164e-13	1.11003e-10
Potri.005G128100.v3.1	OE-44	WT	-2.25409	7.65611e-27	1.13536e-23
Potri.005G132400.v3.1	OE-44	WT	1.17207	9.27247e-09	4.77885e-07
Potri.005G132600.v3.1	OE-44	WT	2.19164	0.00739265	0.0421744
Potri.005G150501.v3.1	OE-44	WT	-1.2384	1.4972e-06	3.86725e-05
Potri.005G155300.v3.1	OE-44	WT	-7.37504	5.17095e-09	2.80344e-07
Potri.005G155700.v3.1	OE-44	WT	-8.00183	8.6039e-11	7.3777e-09
Potri.005G196700.v3.1	OE-44	WT	-1.15991	2.69675e-23	2.26617e-20
Potri.005G214800.v3.1	OE-44	WT	-0.963497	3.97998e-06	9.03108e-05
Potri.005G217000.v3.1	OE-44	WT	1.26011	1.62993e-09	1.01458e-07
Potri.005G228600.v3.1	OE-44	WT	-1.68379	4.8238e-41	2.43216e-37
Potri.005G229600.v3.1	OE-44	WT	0.991999	3.38313e-09	1.92865e-07
Potri.005G244000.v3.1	OE-44	WT	-1.0598	0.00126073	0.0106942
Potri.005G245900.v3.1	OE-44	WT	-2.15124	1.61801e-08	7.61981e-07
Potri.006G011600.v3.1	OE-44	WT	1.11905	0.00316677	0.0218964
Potri.006G052800.v3.1	OE-44	WT	0.826406	1.75031e-10	1.3577e-08
Potri.006G065700.v3.1	OE-44	WT	0.995582	4.27196e-21	2.56419e-18
Potri.006G076500.v3.1	OE-44	WT	-1.02523	0.00258062	0.0185719
Potri.006G082700.v3.1	OE-44	WT	1.54666	7.9543e-10	5.33319e-08
Potri.006G085200.v3.1	OE-44	WT	-1.55951	4.19979e-47	1.05877e-42
Potri.006G089000.v3.1	OE-44	WT	1.24186	0.00682096	0.0398416
Potri.006G097500.v3.1	OE-44	WT	-1.12124	5.93167e-08	2.35492e-06
Potri.006G099900.v3.1	OE-44	WT	-0.955207	1.43834e-19	6.47508e-17
Potri.006G112200.v3.1	OE-44	WT	-1.58007	1.02848e-11	1.11279e-09
Potri.006G113700.v3.1	OE-44	WT	-1.36749	4.28417e-08	1.77638e-06
Potri.006G124500.v3.1	OE-44	WT	1.03671	1.90177e-06	4.74221e-05
Potri.006G155500.v3.1	OE-44	WT	-0.859936	1.74505e-05	0.000315812
Potri.006G177500.v3.1	OE-44	WT	1.20905	1.85177e-07	6.38622e-06
Potri.006G197500.v3.1	OE-44	WT	-0.677731	0.0408917	0.147247
Potri.006G226900.v3.1	OE-44	WT	1.0171	7.25532e-21	4.25364e-18
Potri.006G234300.v3.1	OE-44	WT	-1.14934	4.06218e-21	2.49774e-18
Potri.006G245400.v3.1	OE-44	WT	-1.32452	6.14941e-25	6.74029e-22
Potri.006G245500.v3.1	OE-44	WT	-1.28006	2.91201e-24	2.93647e-21
Potri.006G278000.v3.1	OE-44	WT	0.954265	5.07981e-05	0.000770994
Potri.007G005700.v3.1	OE-44	WT	-0.834498	0.000904115	0.00811707
Potri.007G014200.v3.1	OE-44	WT	-1.16109	1.9525e-22	1.49159e-19
Potri.007G015100.v3.1	OE-44	WT	-3.14047	1.84107e-15	4.37863e-13
Potri.007G026800.v3.1	OE-44	WT	-3.00962	1.85925e-09	1.13491e-07
Potri.007G029500.v3.1	OE-44	WT	-0.819134	0.0129002	0.0641953
Potri.007G039000.v3.1	OE-44	WT	-1.05059	0.000488809	0.00498296
Potri.007G048900.v3.1	OE-44	WT	-1.09275	6.2858e-16	1.61699e-13
Potri.007G084700.v3.1	OE-44	WT	-0.8025	0.00415448	0.027103
Potri.007G085000.v3.1	OE-44	WT	-0.842689	0.00296318	0.0207217
Potri.007G089400.v3.1	OE-44	WT	-1.68307	0.000177958	0.00218738
Potri.007G100600.v3.1	OE-44	WT	0.95182	0.000706816	0.0066241
Potri.007G103600.v3.1	OE-44	WT	-0.672493	3.48386e-07	1.11457e-05
Potri.007G104801.v3.1	OE-44	WT	1.25937	3.41323e-10	2.50867e-08
Potri.007G135000.v3.1	OE-44	WT	-1.39612	0.000596084	0.00579756
Potri.007G135900.v3.1	OE-44	WT	0.886165	3.65459e-07	1.15889e-05
Potri.007G143300.v3.1	OE-44	WT	-1.43681	0.0065784	0.038739
Potri.008G004700.v3.1	OE-44	WT	-3.51161	1.37784e-11	1.45336e-09
Potri.008G029300.v3.1	OE-44	WT	-0.961921	0.00260295	0.0187113
Potri.008G037500.v3.1	OE-44	WT	-0.875139	0.0200767	0.0883769
Potri.008G045532.v3.1	OE-44	WT	-1.66493	3.67317e-06	8.44628e-05
Potri.008G052900.v3.1	OE-44	WT	1.07043	7.52037e-19	3.00934e-16
Potri.008G068600.v3.1	OE-44	WT	-1.00704	0.00184913	0.0144056
Potri.008G083100.v3.1	OE-44	WT	0.376057	0.383567	0.614848
Potri.008G087200.v3.1	OE-44	WT	-1.48917	9.92282e-21	5.68533e-18
Potri.008G100500.v3.1	OE-44	WT	1.68221	2.33657e-42	1.47262e-38
Potri.008G101675.v3.1	OE-44	WT	-1.70804	4.7407e-15	1.06708e-12
Potri.008G121700.v3.1	OE-44	WT	1.21081	3.33748e-13	5.22595e-11
Potri.008G130400.v3.1	OE-44	WT	-1.05194	3.61986e-17	1.15515e-14
Potri.008G152300.v3.1	OE-44	WT	1.12261	2.55886e-11	2.51988e-09
Potri.008G156800.v3.1	OE-44	WT	-1.46082	0.00298989	0.0208663
Potri.008G158000.v3.1	OE-44	WT	1.26332	6.83417e-10	4.64392e-08
Potri.008G158200.v3.1	OE-44	WT	1.24	6.40946e-09	3.39459e-07
Potri.008G166500.v3.1	OE-44	WT	-2.14361	2.33998e-08	1.06099e-06
Potri.008G182200.v3.1	OE-44	WT	1.0741	8.85765e-11	7.56953e-09
Potri.008G189400.v3.1	OE-44	WT	-1.07263	0.000272981	0.0031031
Potri.008G195100.v3.1	OE-44	WT	-0.314571	0.410341	0.638877
Potri.008G210650.v3.1	OE-44	WT	-1.03067	0.000161146	0.00200914
Potri.008G218433.v3.1	OE-44	WT	-1.02424	0.000128726	0.00167796
Potri.008G224300.v3.1	OE-44	WT	1.38903	2.90772e-09	1.6736e-07
Potri.009G035000.v3.1	OE-44	WT	-1.17102	5.48262e-12	6.48731e-10
Potri.009G038300.v3.1	OE-44	WT	-1.34546	2.07935e-20	1.13957e-17
Potri.009G041100.v3.1	OE-44	WT	-1.65154	1.85932e-34	5.85919e-31
Potri.009G044600.v3.1	OE-44	WT	-2.06595	2.56339e-25	3.07729e-22
Potri.009G045800.v3.1	OE-44	WT	-4.22226	6.25441e-32	1.57674e-28
Potri.009G057200.v3.1	OE-44	WT	-1.02613	3.37851e-12	4.23742e-10
Potri.009G061100.v3.1	OE-44	WT	-0.577589	0.0368314	0.13695
Potri.009G072900.v3.1	OE-44	WT	-1.0954	0.000615009	0.00592448
Potri.009G079000.v3.1	OE-44	WT	-1.23104	7.71764e-29	1.38973e-25
Potri.009G079100.v3.1	OE-44	WT	-1.13168	8.76797e-16	2.14602e-13
Potri.009G079400.v3.1	OE-44	WT	-1.58931	0.000760184	0.00702759
Potri.009G101166.v3.1	OE-44	WT	-1.26678	2.25543e-16	6.18036e-14
Potri.009G101232.v3.1	OE-44	WT	-1.15153	4.86714e-11	4.42962e-09
Potri.009G108200.v3.1	OE-44	WT	-1.14369	3.25573e-20	1.67504e-17
Potri.009G110800.v3.1	OE-44	WT	-1.5869	0.00512135	0.0319104
Potri.009G116600.v3.1	OE-44	WT	1.19168	0.0868094	0.245923
Potri.009G133100.v3.1	OE-44	WT	-0.79765	0.00074879	0.00693752
Potri.009G133600.v3.1	OE-44	WT	-2.31214	0.000107821	0.00144199
Potri.009G135200.v3.1	OE-44	WT	-1.01897	5.61164e-06	0.000119407
Potri.009G138900.v3.1	OE-44	WT	-1.34991	3.88935e-17	1.22563e-14
Potri.009G141600.v3.1	OE-44	WT	-4.80394	3.57922e-05	0.000578782
Potri.009G157600.v3.1	OE-44	WT	-3.14835	1.48271e-05	0.000276324
Potri.009G158100.v3.1	OE-44	WT	1.1657	0.000117053	0.00154255
Potri.009G168800.v3.1	OE-44	WT	1.16662	0.00248044	0.018008
Potri.010G003400.v3.1	OE-44	WT	-3.47746	1.04042e-10	8.68511e-09
Potri.010G016400.v3.1	OE-44	WT	1.0093	0.000149278	0.00189092
Potri.010G047000.v3.1	OE-44	WT	-1.15109	0.000275063	0.00312217
Potri.010G059401.v3.1	OE-44	WT	-0.520719	0.00548104	0.0336336
Potri.010G064200.v3.1	OE-44	WT	-1.84185	0.00293318	0.0205461
Potri.010G089300.v3.1	OE-44	WT	-0.991381	0.0001997	0.00240308
Potri.010G127400.v3.1	OE-44	WT	-1.96079	4.67314e-16	1.22719e-13
Potri.010G129200.v3.1	OE-44	WT	-1.06569	0.000253867	0.00291837
Potri.010G135100.v3.1	OE-44	WT	-1.21353	1.1324e-08	5.66423e-07
Potri.010G140200.v3.1	OE-44	WT	-1.03445	0.000555079	0.00547907
Potri.010G142800.v3.1	OE-44	WT	-1.3825	0.00131045	0.0110121
Potri.010G149600.v3.1	OE-44	WT	-1.31609	0.00195851	0.0150806
Potri.010G183600.v3.1	OE-44	WT	1.04684	0.000661696	0.00626648
Potri.010G234100.v3.1	OE-44	WT	1.24561	0.000423745	0.00443999
Potri.011G010300.v3.1	OE-44	WT	-1.25755	1.805e-11	1.84976e-09
Potri.011G012000.v3.1	OE-44	WT	-1.03365	0.00596268	0.0358159
Potri.011G012501.v3.1	OE-44	WT	-1.23436	0.00126921	0.010748
Potri.011G020900.v3.1	OE-44	WT	1.16845	1.574e-06	4.03257e-05
Potri.011G025200.v3.1	OE-44	WT	-2.18561	8.17677e-18	2.90333e-15
Potri.011G050900.v3.1	OE-44	WT	-0.902293	3.36234e-07	1.07843e-05
Potri.011G052900.v3.1	OE-44	WT	-1.26258	0.000559869	0.0055152
Potri.011G059000.v3.1	OE-44	WT	-1.1466	0.000819705	0.0074791
Potri.011G060300.v3.1	OE-44	WT	0.962032	1.49274e-05	0.000277522
Potri.011G061000.v3.1	OE-44	WT	0.828064	0.000610176	0.00589144
Potri.011G074066.v3.1	OE-44	WT	2.26923	0.00615472	0.0366741
Potri.011G074900.v3.1	OE-44	WT	1.33997	0.000738036	0.00686565
Potri.011G075000.v3.1	OE-44	WT	1.5891	7.88668e-12	8.87604e-10
Potri.011G075400.v3.1	OE-44	WT	-1.41343	0.00296947	0.0207599
Potri.011G077000.v3.1	OE-44	WT	1.08624	3.62073e-08	1.54187e-06
Potri.011G099400.v3.1	OE-44	WT	-1.1915	0.00055182	0.00546416
Potri.011G099800.v3.1	OE-44	WT	-1.09669	0.00540124	0.0332272
Potri.011G103100.v3.1	OE-44	WT	1.20529	0.000214203	0.00253882
Potri.011G105400.v3.1	OE-44	WT	-1.04875	3.45412e-08	1.48598e-06
Potri.011G110000.v3.1	OE-44	WT	-0.975047	0.00328452	0.0225744
Potri.011G110500.v3.1	OE-44	WT	-0.717512	0.0206959	0.0903298
Potri.011G122100.v3.1	OE-44	WT	-1.32876	0.000134592	0.00174316
Potri.011G140900.v3.1	OE-44	WT	NA	NA	NA
Potri.011G142200.v3.1	OE-44	WT	-0.219273	0.31185	0.54657
Potri.011G146000.v3.1	OE-44	WT	-1.49446	0.00246112	0.0179121
Potri.011G150900.v3.1	OE-44	WT	-1.08732	0.00282336	0.0199431
Potri.012G005900.v3.1	OE-44	WT	-1.92	6.96452e-09	3.65782e-07
Potri.012G070300.v3.1	OE-44	WT	-1.1038	0.00196917	0.015147
Potri.012G076201.v3.1	OE-44	WT	-0.773088	0.0760205	0.224701
Potri.012G089100.v3.1	OE-44	WT	1.21476	0.00150329	0.0123365
Potri.012G097000.v3.1	OE-44	WT	-1.11384	2.4016e-17	8.18168e-15
Potri.012G100200.v3.1	OE-44	WT	-1.13668	3.34213e-06	7.75115e-05
Potri.012G108701.v3.1	OE-44	WT	-1.07396	6.02008e-06	0.000127001
Potri.012G140800.v3.1	OE-44	WT	-0.684295	0.00382087	0.0253885
Potri.013G016900.v3.1	OE-44	WT	-1.19483	2.4827e-12	3.29416e-10
Potri.013G018400.v3.1	OE-44	WT	-0.716038	0.000135446	0.00175017
Potri.013G041300.v3.1	OE-44	WT	-1.47667	1.95513e-09	1.17635e-07
Potri.013G052800.v3.1	OE-44	WT	1.17456	9.10894e-09	4.71533e-07
Potri.013G052900.v3.1	OE-44	WT	1.14091	4.53004e-08	1.86605e-06
Potri.013G055000.v3.1	OE-44	WT	0.958409	7.06723e-09	3.70405e-07
Potri.013G055800.v3.1	OE-44	WT	-0.953446	0.01881	0.0840727
Potri.013G059500.v3.1	OE-44	WT	-1.37015	8.37003e-12	9.33666e-10
Potri.013G062200.v3.1	OE-44	WT	-2.30438	2.12308e-05	0.000373502
Potri.013G062300.v3.1	OE-44	WT	-1.91085	0.00141289	0.0117168
Potri.013G093200.v3.1	OE-44	WT	-0.762115	0.00120663	0.0103151
Potri.013G093266.v3.1	OE-44	WT	-1.58994	4.92961e-07	1.49729e-05
Potri.013G100700.v3.1	OE-44	WT	-1.40593	1.72895e-19	7.51497e-17
Potri.013G101000.v3.1	OE-44	WT	-1.38587	1.19205e-08	5.91566e-07
Potri.013G134300.v3.1	OE-44	WT	1.1241	1.04763e-13	1.77254e-11
Potri.013G139100.v3.1	OE-44	WT	-1.12228	0.000103844	0.0013992
Potri.013G150000.v3.1	OE-44	WT	-1.04735	0.00787172	0.0443292
Potri.013G152500.v3.1	OE-44	WT	-1.29361	7.62492e-06	0.000156918
Potri.013G156500.v3.1	OE-44	WT	-0.217357	0.27275	0.505888
Potri.013G157000.v3.1	OE-44	WT	-1.04203	0.00173111	0.0137322
Potri.014G005701.v3.1	OE-44	WT	-1.28573	4.15469e-05	0.000655032
Potri.014G021400.v3.1	OE-44	WT	-0.369996	0.0996165	0.26911
Potri.014G022500.v3.1	OE-44	WT	-1.04722	2.18146e-10	1.64655e-08
Potri.014G025600.v3.1	OE-44	WT	-0.400631	0.262984	0.494851
Potri.014G029000.v3.1	OE-44	WT	-2.05037	1.69683e-16	4.86102e-14
Potri.014G029100.v3.1	OE-44	WT	-1.47458	9.41189e-15	1.90806e-12
Potri.014G066900.v3.1	OE-44	WT	-1.05882	1.52987e-07	5.40925e-06
Potri.014G088400.v3.1	OE-44	WT	1.05473	4.866e-06	0.000106209
Potri.014G099900.v3.1	OE-44	WT	1.49938	0.000285805	0.00322766
Potri.014G101700.v3.1	OE-44	WT	-1.9312	1.38571e-06	3.62391e-05
Potri.014G106800.v3.1	OE-44	WT	1.11458	1.61036e-19	7.12232e-17
Potri.014G106900.v3.1	OE-44	WT	1.31058	0.00154984	0.0126282
Potri.014G113200.v3.1	OE-44	WT	1.3212	0.000785452	0.00722937
Potri.014G120700.v3.1	OE-44	WT	-1.03299	5.68676e-12	6.6223e-10
Potri.014G124500.v3.1	OE-44	WT	-1.75434	0.00113749	0.00979373
Potri.014G186600.v3.1	OE-44	WT	1.31865	0.00068236	0.0064367
Potri.015G002300.v3.1	OE-44	WT	-1.40945	4.46185e-30	1.02258e-26
Potri.015G002800.v3.1	OE-44	WT	1.02675	2.78491e-05	0.000466186
Potri.015G004500.v3.1	OE-44	WT	-1.15649	0.000267627	0.00304737
Potri.015G030700.v3.1	OE-44	WT	1.17857	0.00376102	0.02511
Potri.015G071100.v3.1	OE-44	WT	-1.00772	0.00882865	0.0484586
Potri.015G075200.v3.1	OE-44	WT	-0.806756	1.54851e-08	7.39353e-07
Potri.015G081300.v3.1	OE-44	WT	-1.19153	0.000481373	0.00492109
Potri.015G092000.v3.1	OE-44	WT	-1.66481	1.86076e-16	5.21221e-14
Potri.015G109700.v3.1	OE-44	WT	0.648934	0.129981	0.320096
Potri.015G111800.v3.1	OE-44	WT	-1.44148	0.000476313	0.00487727
Potri.015G143932.v3.1	OE-44	WT	-1.42927	4.50083e-09	2.49351e-07
Potri.016G014801.v3.1	OE-44	WT	-1.29074	0.00288391	0.0202855
Potri.016G040900.v3.1	OE-44	WT	-1.21047	6.92308e-20	3.34545e-17
Potri.016G042500.v3.1	OE-44	WT	-0.264138	0.350892	0.584137
Potri.016G046400.v3.1	OE-44	WT	-2.92213	1.35673e-12	1.84881e-10
Potri.016G098500.v3.1	OE-44	WT	-1.58386	3.49303e-15	8.07883e-13
Potri.016G114300.v3.1	OE-44	WT	1.05528	3.01375e-08	1.31448e-06
Potri.016G115500.v3.1	OE-44	WT	-2.14837	1.61634e-24	1.69783e-21
Potri.016G115700.v3.1	OE-44	WT	-1.92885	0.00119298	0.0102157
Potri.016G130700.v3.1	OE-44	WT	-1.06801	0.00734199	0.042009
Potri.016G132100.v3.1	OE-44	WT	1.71389	1.04464e-11	1.12544e-09
Potri.016G139800.v3.1	OE-44	WT	-1.13697	7.32862e-07	2.12851e-05
Potri.017G010300.v3.1	OE-44	WT	-3.78614	1.34901e-08	6.56533e-07
Potri.017G022700.v3.1	OE-44	WT	-0.691283	0.0494189	0.167273
Potri.017G040800.v3.1	OE-44	WT	-1.74893	1.4807e-43	1.24428e-39
Potri.017G085700.v3.1	OE-44	WT	-1.02798	0.00161556	0.0130268
Potri.017G088500.v3.1	OE-44	WT	-1.03923	0.000202517	0.00242885
Potri.017G089900.v3.1	OE-44	WT	-3.46869	1.29359e-06	3.44364e-05
Potri.017G094800.v3.1	OE-44	WT	-0.378428	0.421641	0.648817
Potri.017G108400.v3.1	OE-44	WT	-1.64224	0.000301371	0.00337183
Potri.017G128600.v3.1	OE-44	WT	-1.00891	3.3394e-09	1.90899e-07
Potri.017G131800.v3.1	OE-44	WT	-0.965487	2.87087e-12	3.70202e-10
Potri.017G138400.v3.1	OE-44	WT	1.33049	4.64292e-11	4.25629e-09
Potri.017G141300.v3.1	OE-44	WT	0.626491	0.0294501	0.116369
Potri.017G147700.v3.1	OE-44	WT	-1.21946	0.000651106	0.00618764
Potri.018G022900.v3.1	OE-44	WT	-1.30033	0.000137737	0.0017707
Potri.018G053600.v3.1	OE-44	WT	-0.298921	0.374278	0.606788
Potri.018G058400.v3.1	OE-44	WT	-1.23371	0.00433799	0.028034
Potri.018G068700.v3.1	OE-44	WT	-1.40021	1.30341e-05	0.000247805
Potri.018G069700.v3.1	OE-44	WT	1.49305	1.21725e-16	3.61247e-14
Potri.018G074951.v3.1	OE-44	WT	0.804343	0.00403782	0.0264949
Potri.018G130300.v3.1	OE-44	WT	-1.00937	2.33901e-06	5.64271e-05
Potri.018G142700.v3.1	OE-44	WT	-1.20485	1.82926e-16	5.18153e-14
Potri.019G016366.v3.1	OE-44	WT	1.47468	0.000293878	0.00329842
Potri.019G023700.v3.1	OE-44	WT	-1.23398	2.44886e-11	2.43277e-09
Potri.019G028350.v3.1	OE-44	WT	-1.00233	0.000630203	0.00604314
Potri.019G034000.v3.1	OE-44	WT	-1.49933	3.05936e-19	1.30723e-16
Potri.019G058000.v3.1	OE-44	WT	-0.418479	0.108598	0.284325
Potri.019G058100.v3.1	OE-44	WT	-0.628792	0.0630889	0.197476
Potri.019G074400.v3.1	OE-44	WT	-1.38249	2.9943e-06	7.04164e-05
Potri.019G079000.v3.1	OE-44	WT	-1.39271	2.09428e-12	2.82335e-10
Potri.019G093100.v3.1	OE-44	WT	-1.60557	3.43899e-39	1.44495e-35
Potri.019G098001.v3.1	OE-44	WT	-1.16432	1.39301e-05	0.000261877
Potri.019G117800.v3.1	OE-44	WT	-1.79987	0.00230511	0.0171119
Potri.019G120300.v3.1	OE-44	WT	-1.2591	3.36833e-08	1.45301e-06
Potri.019G123500.v3.1	OE-44	WT	-1.11184	0.00408035	0.0266975
Potri.T029200.v3.1	OE-44	WT	1.76695	9.02981e-06	0.000180525
Potri.T032201.v3.1	OE-44	WT	-1.23986	0.00149386	0.0122672
Potri.T032684.v3.1	OE-44	WT	-1.27491	0.00359448	0.0242032
Potri.T033833.v3.1	OE-44	WT	-1.14295	0.00639377	0.0378373
Potri.T058600.v3.1	OE-44	WT	-1.03783	0.000110625	0.00147169
Potri.T062101.v3.1	OE-44	WT	0.78156	3.00968e-05	0.00049872
Potri.T069201.v3.1	OE-44	WT	-0.656302	0.038007	0.14002
Potri.T072900.v3.1	OE-44	WT	0.664985	0.000211336	0.00250955
Potri.T089150.v3.1	OE-44	WT	-0.272231	0.438353	0.663173
Potri.T101100.v3.1	OE-44	WT	-1.99451	3.01705e-44	3.80299e-40
Potri.T101200.v3.1	OE-44	WT	-1.63855	6.81081e-36	2.45286e-32
Potri.T104700.v3.1	OE-44	WT	-1.17395	5.61468e-11	4.97869e-09
Potri.T111300.v3.1	OE-44	WT	-2.61736	2.81633e-08	1.24125e-06
Potri.T116500.v3.1	OE-44	WT	1.36238	1.27001e-11	1.35665e-09
Potri.T116700.v3.1	OE-44	WT	1.05897	0.00218666	0.0164432
Potri.T128200.v3.1	OE-44	WT	0.117321	0.622454	0.799994
Potri.T137400.v3.1	OE-44	WT	-1.3529	7.92011e-05	0.00111421
Potri.T178300.v3.1	OE-44	WT	-0.283021	0.40694	0.636373
Potri.001G007000.v3.1	OE-65	WT	-1.03021	0.005352	0.0430986
Potri.001G019960.v3.1	OE-65	WT	2.26204	7.04832e-05	1
Potri.001G043900.v3.1	OE-65	WT	1.9506	0.0301188	1
Potri.001G058200.v3.1	OE-65	WT	-0.969601	0.00553954	1
Potri.001G058500.v3.1	OE-65	WT	-1.05743	8.32764e-08	5.75392e-06
Potri.001G069200.v3.1	OE-65	WT	-0.868449	0.00885697	0.0613763
Potri.001G073100.v3.1	OE-65	WT	0.623781	0.007782	0.0560344
Potri.001G079600.v3.1	OE-65	WT	-0.756731	0.0218151	0.113116
Potri.001G079900.v3.1	OE-65	WT	-0.759433	0.00490546	0.0404758
Potri.001G097600.v3.1	OE-65	WT	-1.40532	1.56435e-09	1.99815e-07
Potri.001G107000.v3.1	OE-65	WT	-0.433771	0.156038	0.396099
Potri.001G111500.v3.1	OE-65	WT	0.765431	0.00135994	0.0155974
Potri.001G120500.v3.1	OE-65	WT	1.08357	5.60698e-05	0.00122861
Potri.001G120550.v3.1	OE-65	WT	NA	NA	NA
Potri.001G130800.v3.1	OE-65	WT	-1.63919	8.78513e-07	3.95452e-05
Potri.001G139600.v3.1	OE-65	WT	-1.31766	0.041417	0.173132
Potri.001G164800.v3.1	OE-65	WT	-0.746326	5.05082e-05	0.00112833
Potri.001G182700.v3.1	OE-65	WT	-0.582456	2.85678e-05	0.000701299
Potri.001G189900.v3.1	OE-65	WT	-1.29313	2.22975e-08	1.95701e-06
Potri.001G218800.v3.1	OE-65	WT	-0.434891	0.302039	1
Potri.001G239650.v3.1	OE-65	WT	-1.02943	7.49714e-05	0.00156785
Potri.001G251200.v3.1	OE-65	WT	-0.814155	0.240741	0.509783
Potri.001G255300.v3.1	OE-65	WT	0.419117	0.0567305	0.212535
Potri.001G257700.v3.1	OE-65	WT	0.8534	0.0393201	1
Potri.001G261500.v3.1	OE-65	WT	-2.02364	0.000452021	1
Potri.001G281500.v3.1	OE-65	WT	0.863934	0.0261185	1
Potri.001G282600.v3.1	OE-65	WT	-0.660365	0.00245949	0.0246187
Potri.001G284301.v3.1	OE-65	WT	-0.535161	0.00905465	0.0623917
Potri.001G284401.v3.1	OE-65	WT	-0.600515	0.0126673	0.0785467
Potri.001G284500.v3.1	OE-65	WT	-0.739969	0.0430319	1
Potri.001G284600.v3.1	OE-65	WT	-0.42729	0.159079	0.40046
Potri.001G284700.v3.1	OE-65	WT	-0.681268	0.0316113	0.145254
Potri.001G287400.v3.1	OE-65	WT	-0.844797	3.80384e-09	4.23867e-07
Potri.001G308300.v3.1	OE-65	WT	1.43433	0.00103419	0.0125328
Potri.001G311500.v3.1	OE-65	WT	-0.472454	0.213379	0.475962
Potri.001G324500.v3.1	OE-65	WT	-1.47056	0.0106101	1
Potri.001G328600.v3.1	OE-65	WT	-1.008	0.00146838	0.0165326
Potri.001G347300.v3.1	OE-65	WT	-1.22635	0.000141428	0.0026032
Potri.001G352100.v3.1	OE-65	WT	-0.237136	0.582733	1
Potri.001G363100.v3.1	OE-65	WT	0.455264	0.267101	1
Potri.001G364600.v3.1	OE-65	WT	0.813794	0.0436481	1
Potri.001G379200.v3.1	OE-65	WT	-0.359476	0.432295	1
Potri.001G389800.v3.1	OE-65	WT	-1.18167	0.000835912	1
Potri.001G408500.v3.1	OE-65	WT	-0.488352	0.00421476	0.036499
Potri.001G409600.v3.1	OE-65	WT	-0.76105	0.00174641	0.019015
Potri.001G414600.v3.1	OE-65	WT	-0.750933	0.10295	1
Potri.001G415100.v3.1	OE-65	WT	NA	NA	NA
Potri.001G416500.v3.1	OE-65	WT	-1.07035	2.86419e-06	0.000104845
Potri.001G422600.v3.1	OE-65	WT	-0.78858	9.53269e-06	0.000284007
Potri.001G424400.v3.1	OE-65	WT	-0.79674	0.000396669	0.00594402
Potri.001G470700.v3.1	OE-65	WT	0.701947	0.128172	1
Potri.002G014700.v3.1	OE-65	WT	-0.630506	0.0350741	0.15539
Potri.002G018400.v3.1	OE-65	WT	-0.437181	0.00546403	0.0437353
Potri.002G024000.v3.1	OE-65	WT	-0.585408	0.0072032	0.0529913
Potri.002G025600.v3.1	OE-65	WT	-0.539505	0.0043857	0.0375188
Potri.002G033000.v3.1	OE-65	WT	-0.752583	0.000935364	0.0115621
Potri.002G034500.v3.1	OE-65	WT	-0.708364	0.0063643	0.0486297
Potri.002G037100.v3.1	OE-65	WT	1.05189	1.99027e-05	0.000517305
Potri.002G056400.v3.1	OE-65	WT	-0.464512	0.0155149	0.0904782
Potri.002G076400.v3.1	OE-65	WT	-1.17705	0.0664058	1
Potri.002G093300.v3.1	OE-65	WT	0.676741	3.78526e-07	1.94236e-05
Potri.002G105600.v3.1	OE-65	WT	1.30723	1.26928e-25	7.2133e-22
Potri.002G108100.v3.1	OE-65	WT	-0.750904	0.00974409	0.0656888
Potri.002G109700.v3.1	OE-65	WT	0.436699	0.083976	0.272525
Potri.002G113600.v3.1	OE-65	WT	-0.716395	0.0814678	1
Potri.002G116000.v3.1	OE-65	WT	-0.986188	0.0550984	1
Potri.002G118900.v3.1	OE-65	WT	-0.711688	0.0039948	0.0350888
Potri.002G125900.v3.1	OE-65	WT	-0.864253	0.0267912	1
Potri.002G149600.v3.1	OE-65	WT	-1.05454	3.04397e-06	0.000110009
Potri.002G165000.v3.1	OE-65	WT	-0.776805	1.09127e-06	4.72511e-05
Potri.002G177500.v3.1	OE-65	WT	-1.26311	0.00641037	1
Potri.002G180500.v3.1	OE-65	WT	0.886036	0.0073378	0.0537727
Potri.002G180600.v3.1	OE-65	WT	0.788469	0.0637452	0.228846
Potri.002G180700.v3.1	OE-65	WT	0.912767	0.00383376	0.0341627
Potri.002G191100.v3.1	OE-65	WT	0.672278	0.0223564	0.1149
Potri.002G199900.v3.1	OE-65	WT	-0.705706	0.0183634	0.100781
Potri.002G202300.v3.1	OE-65	WT	-0.47143	2.02724e-07	1.17887e-05
Potri.002G205400.v3.1	OE-65	WT	-0.667604	0.00897524	0.0620137
Potri.002G216400.v3.1	OE-65	WT	0.674568	1.38809e-14	5.5358e-12
Potri.002G227400.v3.1	OE-65	WT	0.86485	0.0053172	0.0429228
Potri.002G257601.v3.1	OE-65	WT	0.648484	0.141456	1
Potri.002G262200.v3.1	OE-65	WT	-1.22169	0.00434089	1
Potri.003G036700.v3.1	OE-65	WT	0.802049	0.000714636	0.0093524
Potri.003G040700.v3.1	OE-65	WT	-1.45165	0.000570861	1
Potri.003G065800.v3.1	OE-65	WT	-1.40405	3.11947e-08	2.55079e-06
Potri.003G071100.v3.1	OE-65	WT	-0.859317	0.00049508	0.00708782
Potri.003G076300.v3.1	OE-65	WT	-0.891945	2.51795e-08	2.15181e-06
Potri.003G083400.v3.1	OE-65	WT	0.579191	0.000289971	0.00458776
Potri.003G086600.v3.1	OE-65	WT	-1.52194	0.0314913	0.144941
Potri.003G112400.v3.1	OE-65	WT	NA	NA	NA
Potri.003G138100.v3.1	OE-65	WT	-0.644461	2.40159e-05	0.000611344
Potri.003G173100.v3.1	OE-65	WT	-1.00045	2.60811e-08	2.21223e-06
Potri.003G179400.v3.1	OE-65	WT	-1.40312	6.59243e-05	0.00140318
Potri.003G193500.v3.1	OE-65	WT	0.231935	0.504922	0.746681
Potri.003G202400.v3.1	OE-65	WT	-1.79439	1.15692e-05	1
Potri.003G202500.v3.1	OE-65	WT	-0.554314	6.18129e-07	2.92735e-05
Potri.003G216500.v3.1	OE-65	WT	-2.03569	0.00361457	0.0326836
Potri.003G216650.v3.1	OE-65	WT	-0.495494	0.000177142	0.00306686
Potri.004G010900.v3.1	OE-65	WT	-0.53164	3.43395e-05	0.000813979
Potri.004G017700.v3.1	OE-65	WT	-2.24138	4.16339e-08	1
Potri.004G020500.v3.1	OE-65	WT	-0.808782	0.000164003	0.00290677
Potri.004G027200.v3.1	OE-65	WT	-1.17703	0.032409	1
Potri.004G036200.v3.1	OE-65	WT	NA	NA	NA
Potri.004G041500.v3.1	OE-65	WT	-0.390513	0.169243	0.415648
Potri.004G046000.v3.1	OE-65	WT	-0.81845	0.0139148	0.0836579
Potri.004G047100.v3.1	OE-65	WT	-0.49103	0.0208697	0.109849
Potri.004G052100.v3.1	OE-65	WT	0.894077	1.12495e-05	0.000325348
Potri.004G096200.v3.1	OE-65	WT	0.452988	0.210028	1
Potri.004G123200.v3.1	OE-65	WT	0.356356	0.459842	1
Potri.004G140800.v3.1	OE-65	WT	-1.27741	0.000623322	1
Potri.004G148200.v3.1	OE-65	WT	-0.971919	3.83808e-10	6.05883e-08
Potri.004G172300.v3.1	OE-65	WT	-0.671782	0.0891685	0.282624
Potri.004G187500.v3.1	OE-65	WT	-1.06226	7.21472e-17	6.07426e-14
Potri.004G191900.v3.1	OE-65	WT	-1.14933	0.000140765	0.00259719
Potri.004G229000.v3.1	OE-65	WT	0.800417	0.00915843	0.0628575
Potri.004G231200.v3.1	OE-65	WT	-1.15008	0.00105878	0.0127683
Potri.004G231300.v3.1	OE-65	WT	-0.793211	0.0398679	0.169683
Potri.004G231500.v3.1	OE-65	WT	-1.25329	0.000228197	0.0037699
Potri.004G231600.v3.1	OE-65	WT	-1.01866	0.0675774	0.237797
Potri.004G232250.v3.1	OE-65	WT	-0.813051	0.0024352	0.0244509
Potri.004G234300.v3.1	OE-65	WT	-0.990517	0.00280481	0.0271052
Potri.005G020300.v3.1	OE-65	WT	-0.606799	0.00113829	0.0135282
Potri.005G025200.v3.1	OE-65	WT	-1.0181	0.117648	0.336495
Potri.005G028000.v3.1	OE-65	WT	0.841431	8.16812e-13	2.35035e-10
Potri.005G038900.v3.1	OE-65	WT	0.725596	0.0411747	1
Potri.005G071100.v3.1	OE-65	WT	0.755419	0.0451215	1
Potri.005G077400.v3.1	OE-65	WT	0.199678	0.609274	1
Potri.005G097000.v3.1	OE-65	WT	0.592452	0.172358	1
Potri.005G106400.v3.1	OE-65	WT	-0.483091	0.0511278	0.198266
Potri.005G110400.v3.1	OE-65	WT	-0.874926	0.0618153	1
Potri.005G116600.v3.1	OE-65	WT	-0.665056	2.2139e-10	3.70047e-08
Potri.005G117000.v3.1	OE-65	WT	-0.585705	0.185076	0.437763
Potri.005G122000.v3.1	OE-65	WT	-0.73736	0.0622464	1
Potri.005G124200.v3.1	OE-65	WT	-1.00488	0.0146125	0.0866299
Potri.005G128100.v3.1	OE-65	WT	-0.700585	0.00082722	0.0104643
Potri.005G132400.v3.1	OE-65	WT	0.296226	0.172894	0.420165
Potri.005G132600.v3.1	OE-65	WT	0.792361	0.396371	0.660805
Potri.005G150501.v3.1	OE-65	WT	-0.658693	0.0039857	0.0350495
Potri.005G155300.v3.1	OE-65	WT	0.699724	0.0857307	0.275882
Potri.005G155700.v3.1	OE-65	WT	0.820936	0.0099245	0.0663931
Potri.005G196700.v3.1	OE-65	WT	-0.282759	0.000252016	0.00409787
Potri.005G214800.v3.1	OE-65	WT	-0.923444	8.68481e-06	0.000261834
Potri.005G217000.v3.1	OE-65	WT	1.12531	3.2144e-07	1.71525e-05
Potri.005G228600.v3.1	OE-65	WT	-0.858558	0.000996181	0.0121683
Potri.005G229600.v3.1	OE-65	WT	0.876537	1.35779e-07	8.6216e-06
Potri.005G244000.v3.1	OE-65	WT	-0.507967	0.0933862	0.290882
Potri.005G245900.v3.1	OE-65	WT	-0.437693	0.175268	0.42385
Potri.006G011600.v3.1	OE-65	WT	0.85969	0.0102968	0.0682808
Potri.006G052800.v3.1	OE-65	WT	0.945334	3.16408e-06	0.000113091
Potri.006G065700.v3.1	OE-65	WT	0.948214	4.35379e-24	1.64951e-20
Potri.006G076500.v3.1	OE-65	WT	-0.671871	0.0241047	0.120641
Potri.006G082700.v3.1	OE-65	WT	1.14137	0.0598889	0.219935
Potri.006G085200.v3.1	OE-65	WT	-0.925853	1.09116e-25	7.2133e-22
Potri.006G089000.v3.1	OE-65	WT	1.57743	1.48031e-05	0.000405917
Potri.006G097500.v3.1	OE-65	WT	-0.90582	7.00847e-06	0.00022282
Potri.006G099900.v3.1	OE-65	WT	-0.293087	0.145542	0.380326
Potri.006G112200.v3.1	OE-65	WT	-0.529653	0.0194675	0.104717
Potri.006G113700.v3.1	OE-65	WT	-0.406362	0.047809	0.1898
Potri.006G124500.v3.1	OE-65	WT	0.579294	0.00740241	0.0541589
Potri.006G155500.v3.1	OE-65	WT	-0.395823	0.030266	0.141188
Potri.006G177500.v3.1	OE-65	WT	0.934312	9.88399e-05	0.00197784
Potri.006G197500.v3.1	OE-65	WT	-0.522795	0.0867308	0.278194
Potri.006G226900.v3.1	OE-65	WT	0.293721	0.0042078	0.0364943
Potri.006G234300.v3.1	OE-65	WT	-0.536709	0.00325521	0.0302524
Potri.006G245400.v3.1	OE-65	WT	-0.356609	3.22839e-05	0.000776589
Potri.006G245500.v3.1	OE-65	WT	-0.413595	2.76518e-07	1.51684e-05
Potri.006G278000.v3.1	OE-65	WT	1.06486	3.47167e-08	2.76905e-06
Potri.007G005700.v3.1	OE-65	WT	-0.453937	0.0457908	0.184094
Potri.007G014200.v3.1	OE-65	WT	-0.83536	6.26784e-14	2.22626e-11
Potri.007G015100.v3.1	OE-65	WT	-1.25683	0.0168185	0.095365
Potri.007G026800.v3.1	OE-65	WT	-0.844143	0.0507978	0.197552
Potri.007G029500.v3.1	OE-65	WT	-0.937124	0.00214805	0.0221952
Potri.007G039000.v3.1	OE-65	WT	-0.653338	0.019314	0.104113
Potri.007G048900.v3.1	OE-65	WT	-0.603444	1.50142e-08	1.4162e-06
Potri.007G084700.v3.1	OE-65	WT	-1.06376	6.38551e-05	0.00137458
Potri.007G085000.v3.1	OE-65	WT	-1.20797	2.00501e-06	7.79245e-05
Potri.007G089400.v3.1	OE-65	WT	-0.546571	0.1548	1
Potri.007G100600.v3.1	OE-65	WT	1.16875	1.80945e-05	0.000476071
Potri.007G103600.v3.1	OE-65	WT	-1.16099	5.6136e-22	1.41787e-18
Potri.007G104801.v3.1	OE-65	WT	0.515639	0.016813	0.0953574
Potri.007G135000.v3.1	OE-65	WT	-0.81805	0.0278887	1
Potri.007G135900.v3.1	OE-65	WT	1.21572	1.64892e-05	0.000438914
Potri.007G143300.v3.1	OE-65	WT	-0.910743	0.0638094	1
Potri.008G004700.v3.1	OE-65	WT	-0.930845	0.0247648	0.122782
Potri.008G029300.v3.1	OE-65	WT	-0.965542	0.00233799	0.0237384
Potri.008G037500.v3.1	OE-65	WT	-0.951205	0.0234572	1
Potri.008G045532.v3.1	OE-65	WT	-1.56739	8.58911e-06	1
Potri.008G052900.v3.1	OE-65	WT	0.564853	9.03219e-07	4.03379e-05
Potri.008G068600.v3.1	OE-65	WT	-0.434943	0.10871	0.320186
Potri.008G083100.v3.1	OE-65	WT	0.417418	0.296623	1
Potri.008G087200.v3.1	OE-65	WT	-0.828451	6.65446e-08	4.72716e-06
Potri.008G100500.v3.1	OE-65	WT	0.905463	5.68414e-09	5.95446e-07
Potri.008G101675.v3.1	OE-65	WT	-1.60951	1.79275e-18	2.14489e-15
Potri.008G121700.v3.1	OE-65	WT	0.617779	0.000165222	0.00291841
Potri.008G130400.v3.1	OE-65	WT	-0.639514	1.03797e-11	2.34305e-09
Potri.008G152300.v3.1	OE-65	WT	0.542636	0.00110337	0.013201
Potri.008G156800.v3.1	OE-65	WT	0.844791	0.220579	0.485448
Potri.008G158000.v3.1	OE-65	WT	0.605212	0.00403799	0.0353725
Potri.008G158200.v3.1	OE-65	WT	0.57724	0.00629558	0.0483214
Potri.008G166500.v3.1	OE-65	WT	-1.39586	4.18348e-05	0.000960595
Potri.008G182200.v3.1	OE-65	WT	0.86323	1.3703e-11	3.05389e-09
Potri.008G189400.v3.1	OE-65	WT	-0.392059	0.127291	0.351503
Potri.008G195100.v3.1	OE-65	WT	-1.01563	0.000834065	0.010545
Potri.008G210650.v3.1	OE-65	WT	-0.540036	0.0230003	0.116915
Potri.008G218433.v3.1	OE-65	WT	-0.537326	0.0301006	0.140676
Potri.008G224300.v3.1	OE-65	WT	0.274974	0.221326	0.486246
Potri.009G035000.v3.1	OE-65	WT	-0.7348	1.75942e-06	7.02902e-05
Potri.009G038300.v3.1	OE-65	WT	-0.744155	2.47886e-09	2.90461e-07
Potri.009G041100.v3.1	OE-65	WT	-0.998994	1.52346e-05	0.000412769
Potri.009G044600.v3.1	OE-65	WT	-1.28398	9.32161e-12	2.17215e-09
Potri.009G045800.v3.1	OE-65	WT	-1.07311	0.0466014	0.186295
Potri.009G057200.v3.1	OE-65	WT	-0.635107	2.49037e-06	9.34175e-05
Potri.009G061100.v3.1	OE-65	WT	-1.01639	0.000261414	0.00420556
Potri.009G072900.v3.1	OE-65	WT	-0.142381	0.69124	0.860524
Potri.009G079000.v3.1	OE-65	WT	-0.317806	0.00296243	0.0282238
Potri.009G079100.v3.1	OE-65	WT	-0.223493	0.0865755	0.277814
Potri.009G079400.v3.1	OE-65	WT	-0.429683	0.284505	1
Potri.009G101166.v3.1	OE-65	WT	-0.662921	3.46526e-07	1.81086e-05
Potri.009G101232.v3.1	OE-65	WT	-0.688128	7.71026e-06	0.000239113
Potri.009G108200.v3.1	OE-65	WT	-0.49655	1.34954e-05	0.000378499
Potri.009G110800.v3.1	OE-65	WT	-1.4958	0.00955857	1
Potri.009G116600.v3.1	OE-65	WT	1.06566	0.131447	0.35862
Potri.009G133100.v3.1	OE-65	WT	-1.13006	4.61878e-06	0.000159082
Potri.009G133600.v3.1	OE-65	WT	-0.793325	0.0828351	1
Potri.009G135200.v3.1	OE-65	WT	-0.524854	0.0101954	0.0677467
Potri.009G138900.v3.1	OE-65	WT	-0.280314	0.0349128	0.154856
Potri.009G141600.v3.1	OE-65	WT	-0.442933	0.436671	1
Potri.009G157600.v3.1	OE-65	WT	-1.04521	0.0342249	1
Potri.009G158100.v3.1	OE-65	WT	0.729081	0.00770264	0.0557246
Potri.009G168800.v3.1	OE-65	WT	0.446931	0.302702	1
Potri.010G003400.v3.1	OE-65	WT	-1.00176	0.0109691	0.0712832
Potri.010G016400.v3.1	OE-65	WT	0.547836	0.0510698	0.198211
Potri.010G047000.v3.1	OE-65	WT	-1.18269	0.000222535	0.00370327
Potri.010G059401.v3.1	OE-65	WT	-1.01227	7.32742e-08	5.15687e-06
Potri.010G064200.v3.1	OE-65	WT	-0.698471	0.178278	1
Potri.010G089300.v3.1	OE-65	WT	-0.877172	0.000155397	0.00279469
Potri.010G127400.v3.1	OE-65	WT	-0.741506	0.000262124	0.00421401
Potri.010G129200.v3.1	OE-65	WT	-0.403063	0.0965151	0.297269
Potri.010G135100.v3.1	OE-65	WT	-0.54287	0.00502428	0.0412169
Potri.010G140200.v3.1	OE-65	WT	-0.376644	0.13755	0.367994
Potri.010G142800.v3.1	OE-65	WT	-1.22396	0.00132489	1
Potri.010G149600.v3.1	OE-65	WT	-1.17683	0.000220111	0.00367909
Potri.010G183600.v3.1	OE-65	WT	1.14535	0.0617713	0.224324
Potri.010G234100.v3.1	OE-65	WT	1.39541	7.11485e-05	0.00149524
Potri.011G010300.v3.1	OE-65	WT	-0.614031	0.000227557	0.00376479
Potri.011G012000.v3.1	OE-65	WT	-0.685101	0.0459079	0.184345
Potri.011G012501.v3.1	OE-65	WT	-0.916234	0.0108688	1
Potri.011G020900.v3.1	OE-65	WT	0.942212	9.93317e-05	0.00198245
Potri.011G025200.v3.1	OE-65	WT	-1.32218	1.87252e-10	3.20569e-08
Potri.011G050900.v3.1	OE-65	WT	-0.489305	0.00187797	0.0201084
Potri.011G052900.v3.1	OE-65	WT	-0.89519	0.00796425	0.0569498
Potri.011G059000.v3.1	OE-65	WT	-0.643515	0.011709	0.0744527
Potri.011G060300.v3.1	OE-65	WT	2.55988	0.000124746	0.00237352
Potri.011G061000.v3.1	OE-65	WT	2.45129	0.000168065	0.00295471
Potri.011G074066.v3.1	OE-65	WT	0.18661	0.853433	0.940165
Potri.011G074900.v3.1	OE-65	WT	0.196649	0.630164	1
Potri.011G075000.v3.1	OE-65	WT	0.50883	0.0356428	0.157388
Potri.011G075400.v3.1	OE-65	WT	-0.116715	0.761919	1
Potri.011G077000.v3.1	OE-65	WT	0.850933	1.85673e-05	0.000486257
Potri.011G099400.v3.1	OE-65	WT	-0.532285	0.0711026	0.245419
Potri.011G099800.v3.1	OE-65	WT	-0.575103	0.0951743	1
Potri.011G103100.v3.1	OE-65	WT	0.480869	0.195839	1
Potri.011G105400.v3.1	OE-65	WT	-0.317425	0.0455061	0.183477
Potri.011G110000.v3.1	OE-65	WT	-0.793064	0.00446298	0.037983
Potri.011G110500.v3.1	OE-65	WT	-0.818877	0.00173205	0.018909
Potri.011G122100.v3.1	OE-65	WT	-0.563243	0.129927	0.356058
Potri.011G140900.v3.1	OE-65	WT	NA	NA	NA
Potri.011G142200.v3.1	OE-65	WT	-1.06227	2.41037e-06	9.0716e-05
Potri.011G146000.v3.1	OE-65	WT	-1.51455	0.00202333	1
Potri.011G150900.v3.1	OE-65	WT	-0.148105	0.650716	0.839023
Potri.012G005900.v3.1	OE-65	WT	-1.01406	0.000564632	0.0078052
Potri.012G070300.v3.1	OE-65	WT	-0.511588	0.118582	0.337838
Potri.012G076201.v3.1	OE-65	WT	-1.14671	1.03889e-09	1.44883e-07
Potri.012G089100.v3.1	OE-65	WT	0.582038	0.167198	1
Potri.012G097000.v3.1	OE-65	WT	-0.467795	0.000118188	0.00227875
Potri.012G100200.v3.1	OE-65	WT	-1.11758	1.17964e-06	5.0405e-05
Potri.012G108701.v3.1	OE-65	WT	-0.623596	8.16175e-09	8.13741e-07
Potri.012G140800.v3.1	OE-65	WT	-0.934071	0.000672751	0.00893282
Potri.013G016900.v3.1	OE-65	WT	-0.578546	0.00085127	0.010709
Potri.013G018400.v3.1	OE-65	WT	-0.543149	0.00274925	0.0267392
Potri.013G041300.v3.1	OE-65	WT	-1.50537	3.5645e-09	4.03126e-07
Potri.013G052800.v3.1	OE-65	WT	0.32192	0.192807	0.448378
Potri.013G052900.v3.1	OE-65	WT	0.44571	0.0591491	0.218169
Potri.013G055000.v3.1	OE-65	WT	0.741577	1.42e-06	5.8797e-05
Potri.013G055800.v3.1	OE-65	WT	-1.07252	0.00098062	0.0120105
Potri.013G059500.v3.1	OE-65	WT	-0.698406	9.35534e-05	0.00189204
Potri.013G062200.v3.1	OE-65	WT	-1.79664	2.61075e-15	1.29016e-12
Potri.013G062300.v3.1	OE-65	WT	-1.21453	0.0316572	0.145263
Potri.013G093200.v3.1	OE-65	WT	-1.0117	1.8468e-06	7.31384e-05
Potri.013G093266.v3.1	OE-65	WT	-1.26751	8.07207e-06	0.000247084
Potri.013G100700.v3.1	OE-65	WT	-0.927591	1.73575e-12	4.69727e-10
Potri.013G101000.v3.1	OE-65	WT	-0.734614	0.000570051	0.00785408
Potri.013G134300.v3.1	OE-65	WT	0.888012	1.24125e-09	1.65006e-07
Potri.013G139100.v3.1	OE-65	WT	-0.679998	0.0039323	0.0348088
Potri.013G150000.v3.1	OE-65	WT	-0.236253	0.500634	1
Potri.013G152500.v3.1	OE-65	WT	-0.519779	0.0385805	0.166038
Potri.013G156500.v3.1	OE-65	WT	-0.614047	0.104391	0.311978
Potri.013G157000.v3.1	OE-65	WT	0.04181	0.882342	0.952942
Potri.014G005701.v3.1	OE-65	WT	-0.632195	0.036282	0.159447
Potri.014G021400.v3.1	OE-65	WT	-0.122763	0.534172	0.766833
Potri.014G022500.v3.1	OE-65	WT	-0.612452	5.31783e-05	0.00117821
Potri.014G025600.v3.1	OE-65	WT	-0.49768	0.170461	1
Potri.014G029000.v3.1	OE-65	WT	-0.996308	7.29632e-07	3.37114e-05
Potri.014G029100.v3.1	OE-65	WT	-1.01966	6.18107e-10	9.24395e-08
Potri.014G066900.v3.1	OE-65	WT	-0.617178	0.000638466	0.00858794
Potri.014G088400.v3.1	OE-65	WT	0.354678	0.0911823	0.285842
Potri.014G099900.v3.1	OE-65	WT	0.535815	0.248218	1
Potri.014G101700.v3.1	OE-65	WT	-0.650686	0.0439879	0.179581
Potri.014G106800.v3.1	OE-65	WT	0.21987	0.0434127	0.178089
Potri.014G106900.v3.1	OE-65	WT	0.67923	0.127345	1
Potri.014G113200.v3.1	OE-65	WT	1.19776	0.0031288	1
Potri.014G120700.v3.1	OE-65	WT	-0.693804	3.35415e-07	1.77317e-05
Potri.014G124500.v3.1	OE-65	WT	-1.26055	0.00751038	1
Potri.014G186600.v3.1	OE-65	WT	0.141913	0.521162	0.757921
Potri.015G002300.v3.1	OE-65	WT	-0.651068	2.84064e-08	2.36532e-06
Potri.015G002800.v3.1	OE-65	WT	0.222254	0.407131	0.670252
Potri.015G004500.v3.1	OE-65	WT	-0.70551	0.0160519	0.0925764
Potri.015G030700.v3.1	OE-65	WT	0.796333	0.0514531	1
Potri.015G071100.v3.1	OE-65	WT	-0.945367	0.0112375	1
Potri.015G075200.v3.1	OE-65	WT	-0.538883	0.000178688	0.00308893
Potri.015G081300.v3.1	OE-65	WT	-1.17272	0.000757925	0.00977786
Potri.015G092000.v3.1	OE-65	WT	-1.03572	0.00138806	0.01588
Potri.015G109700.v3.1	OE-65	WT	0.698732	0.0934005	1
Potri.015G111800.v3.1	OE-65	WT	-0.782554	0.0349423	1
Potri.015G143932.v3.1	OE-65	WT	-1.46673	2.86241e-12	7.31104e-10
Potri.016G014801.v3.1	OE-65	WT	0.0217593	0.95139	1
Potri.016G040900.v3.1	OE-65	WT	-0.456353	5.62532e-06	0.000186135
Potri.016G042500.v3.1	OE-65	WT	-0.211779	0.401416	0.66544
Potri.016G046400.v3.1	OE-65	WT	-1.34486	0.00629956	0.0483214
Potri.016G098500.v3.1	OE-65	WT	-0.965305	2.53352e-06	9.4568e-05
Potri.016G114300.v3.1	OE-65	WT	0.350665	0.0725466	0.248237
Potri.016G115500.v3.1	OE-65	WT	-1.03395	0.00371971	0.0333425
Potri.016G115700.v3.1	OE-65	WT	-0.749315	0.167312	1
Potri.016G130700.v3.1	OE-65	WT	-0.679784	0.0738321	1
Potri.016G132100.v3.1	OE-65	WT	0.978479	0.000148479	0.00269586
Potri.016G139800.v3.1	OE-65	WT	-0.544292	0.0144861	0.0859786
Potri.017G010300.v3.1	OE-65	WT	-0.972941	0.304557	1
Potri.017G022700.v3.1	OE-65	WT	-0.318727	0.348444	0.618235
Potri.017G040800.v3.1	OE-65	WT	-0.849874	8.62892e-16	5.16191e-13
Potri.017G085700.v3.1	OE-65	WT	-0.306784	0.296215	0.569691
Potri.017G088500.v3.1	OE-65	WT	-0.447878	0.0757072	0.255376
Potri.017G089900.v3.1	OE-65	WT	-0.982043	0.0967365	1
Potri.017G094800.v3.1	OE-65	WT	-1.22721	0.00126763	1
Potri.017G108400.v3.1	OE-65	WT	-2.02824	9.50529e-06	1
Potri.017G128600.v3.1	OE-65	WT	-0.353827	0.0094762	0.0644178
Potri.017G131800.v3.1	OE-65	WT	-0.646532	1.2488e-07	8.13403e-06
Potri.017G138400.v3.1	OE-65	WT	0.834605	3.21002e-05	0.000772989
Potri.017G141300.v3.1	OE-65	WT	1.13449	7.1819e-06	0.000226749
Potri.017G147700.v3.1	OE-65	WT	-0.510799	0.110271	0.323442
Potri.018G022900.v3.1	OE-65	WT	-0.458974	0.166809	0.412114
Potri.018G053600.v3.1	OE-65	WT	-0.886289	0.012339	1
Potri.018G058400.v3.1	OE-65	WT	-0.769567	0.0558514	1
Potri.018G068700.v3.1	OE-65	WT	-0.518427	0.0652428	0.231932
Potri.018G069700.v3.1	OE-65	WT	1.18971	3.12607e-11	6.40196e-09
Potri.018G074951.v3.1	OE-65	WT	0.60223	0.0370813	0.161571
Potri.018G130300.v3.1	OE-65	WT	-0.563306	0.00646307	0.0491719
Potri.018G142700.v3.1	OE-65	WT	-0.840648	2.37903e-07	1.352e-05
Potri.019G016366.v3.1	OE-65	WT	1.17673	0.00390979	1
Potri.019G023700.v3.1	OE-65	WT	-0.57069	0.000769972	0.0098887
Potri.019G028350.v3.1	OE-65	WT	-1.3706	3.97964e-07	2.00588e-05
Potri.019G034000.v3.1	OE-65	WT	-0.560258	9.06048e-05	0.00184244
Potri.019G058000.v3.1	OE-65	WT	-0.714576	0.00299455	0.0284463
Potri.019G058100.v3.1	OE-65	WT	-0.853847	0.00403351	0.0353605
Potri.019G074400.v3.1	OE-65	WT	-1.1342	5.16385e-05	0.0011497
Potri.019G079000.v3.1	OE-65	WT	-0.6754	0.000171695	0.00300247
Potri.019G093100.v3.1	OE-65	WT	-0.789733	5.08484e-17	4.81619e-14
Potri.019G098001.v3.1	OE-65	WT	-0.865123	0.000607871	0.0082447
Potri.019G117800.v3.1	OE-65	WT	-1.08543	0.0392717	1
Potri.019G120300.v3.1	OE-65	WT	-0.667492	0.000694665	0.00915427
Potri.019G123500.v3.1	OE-65	WT	-0.234972	0.484683	1
Potri.T029200.v3.1	OE-65	WT	2.04493	0.0161105	0.0927385
Potri.T032201.v3.1	OE-65	WT	-0.683872	0.0534943	1
Potri.T032684.v3.1	OE-65	WT	-0.620202	0.103753	1
Potri.T033833.v3.1	OE-65	WT	-1.11991	0.00813511	1
Potri.T058600.v3.1	OE-65	WT	-1.01344	0.000147834	0.00269276
Potri.T062101.v3.1	OE-65	WT	1.16332	0.000157951	0.0028325
Potri.T069201.v3.1	OE-65	WT	-0.832511	0.0127765	1
Potri.T072900.v3.1	OE-65	WT	1.25818	0.00597972	0.0465078
Potri.T089150.v3.1	OE-65	WT	-0.595107	0.0786587	0.261375
Potri.T101100.v3.1	OE-65	WT	-1.14732	1.04389e-21	2.37298e-18
Potri.T101200.v3.1	OE-65	WT	-0.767025	2.31116e-13	7.84138e-11
Potri.T104700.v3.1	OE-65	WT	-0.561482	0.000366119	0.00554841
Potri.T111300.v3.1	OE-65	WT	-1.15933	0.0267934	0.129578
Potri.T116500.v3.1	OE-65	WT	0.879579	6.43987e-06	0.000207647
Potri.T116700.v3.1	OE-65	WT	0.347828	0.353768	1
Potri.T128200.v3.1	OE-65	WT	-0.834187	0.0103505	0.0685768
Potri.T137400.v3.1	OE-65	WT	-0.97889	0.00246114	0.0246244
Potri.T178300.v3.1	OE-65	WT	-0.62459	0.0589854	0.217653
