# Supplementary material for: Overexpression of miR390b promotes stem elongation and height growth in Populus
Source: Hortic Res. 2022 Nov 21;10(2):uhac258. doi: 10.1093/hr/uhac258 (PMC9907050; doi:10.1093/hr/uhac258)
Supplement: Web_Material_uhac258 [file web_material_uhac258.zip › Supplementary dataset 1 Expression levels of each miRNA during stem development in P. deltoides.xlsx]

## Sheet: TPM for miRNAs
Supplementary dataset 1 Expression levels of each miRNA during stem development in P. deltoides. The abundance of miRNA was generated based on transcripts per million (TPM) values. AP, apex; IN, internode; LF, leaf. T1 to T3 in the sample names represent the three biological replications of the samples.
	AP_T1	IN2_T1	IN3_T1	IN4_T1	IN5_T1	IN9_T1	LF_T1	AP_T2	IN2_T2	IN3_T2	IN4_T2	IN5_T2	IN9_T2	LF_T2	AP_T3	IN2_T3	IN3_T3	IN4_T3	IN5_T3	IN9_T3	LF_T3
ptc-miR1444a	0	29.2088	0	0	0	2.89197	13.2621	0	0	0	0	4.41903	0	7.04657	0	0	0	0	11.0761	0	0
ptc-miR1444b-c	0	0	0	0	3.27654	1.44599	8.84138	0	0	0	0	0	6.36794	28.1863	0	0	0	0	0	4.14544	15.2323
ptc-miR1444d-e	12.1444	7.3022	35.4346	50.4231	49.1481	60.7314	468.593	38.3215	0	36.5382	36.5372	97.2187	74.2926	345.282	26.3541	0	56.1979	50.0991	83.0707	45.5998	479.817
ptc-miR1446a-e	24.2888	7.3022	0	4.20193	0	14.4599	4.42069	23.9509	0	4.29862	5.6211	26.5142	6.36794	7.04657	65.8853	79.621	0	9.10892	22.1522	33.1635	38.0807
ptc-miR1447	12332.6	13114.8	12427.4	14971.5	17319.8	16735.8	26232.4	16674.7	10947	17254.6	18156.2	18586.4	14066.8	29708.3	17795.6	14063.1	14218.1	10352.3	14122	19160.2	30571.2
ptc-miR1448	0	0	0	0	0	2.89197	0	0	0	0	0	0	4.24529	7.04657	0	19.9053	0	4.55446	0	0	7.61615
ptc-miR1450	1785.23	1584.58	1538.87	3453.98	2755.57	5314	11630.8	1015.52	1149.78	1874.2	1405.28	2814.92	5325.72	6356.01	1284.76	1283.89	2219.82	1466.54	3001.62	4116.42	9946.69
ptc-miR156a-f	6.0722	21.9066	20.2483	16.8077	3.27654	24.5817	322.71	14.3706	10.6956	4.29862	11.2422	17.6761	78.5379	479.167	26.3541	29.8579	14.0495	22.7723	33.2283	99.4905	434.12
ptc-miR156g-j	9.1083	21.9066	5.06209	16.8077	22.9358	36.1496	327.131	4.79019	16.0435	17.1945	5.6211	13.2571	25.4718	338.235	6.58853	19.9053	14.0495	27.3268	16.6141	41.4544	601.676
ptc-miR156l	3.0361	0	0	0	0	0	17.6828	0	0	0	0	0	0	0	0	0	0	0	0	0	0
ptc-miR159a-b	533491	482792	543299	537544	538893	436823	321119	593299	653729	617314	600910	601434	454098	301403	553186	548638	510207	548398	466409	388436	387426
ptc-miR159c	485.776	138.742	126.552	172.279	380.079	215.452	83.9931	373.635	369	152.601	106.801	194.437	201.651	49.326	329.426	149.289	98.3464	232.277	160.603	161.672	175.171
ptc-miR159d	22849.7	12749.6	12346.4	9752.67	17903	18497	4403.01	17613.5	10289.2	9532.18	10061.8	11343.7	15849.8	4002.45	16708.5	11992.9	13796.6	15612.7	14991.5	15114.3	5902.51
ptc-miR159e	18.2166	1358.21	40.4967	2058.94	946.92	43.3796	13.2621	52.6921	1443.91	1547.5	1559.86	39.7713	40.3303	84.5588	685.207	0	491.732	27.3268	2420.13	41.4544	38.0807
ptc-miR160a,b-5p,c-5p,d	582.931	562.27	546.705	487.424	498.034	328.239	225.455	435.907	497.347	234.275	497.468	172.342	252.595	155.025	612.733	348.342	351.237	419.01	293.517	203.126	236.101
ptc-miR160b-3p,c-3p	30.361	43.8132	96.1796	84.0386	58.9777	17.3518	0	33.5313	58.826	64.4792	70.2638	26.5142	16.9812	7.04657	19.7656	39.8105	28.099	27.3268	11.0761	16.5818	0
ptc-miR160e-3p	36.4332	29.2088	20.2483	8.40386	26.2123	10.1219	48.6276	23.9509	10.6956	4.29862	33.7266	26.5142	19.1038	49.326	46.1197	49.7631	56.1979	18.2178	60.9185	12.4363	38.0807
ptc-miR160e-5p,f	267.177	233.67	111.366	247.914	242.464	120.017	499.538	225.139	181.826	152.601	244.518	159.085	114.623	345.282	263.541	248.816	210.742	168.515	132.913	128.509	441.736
ptc-miR160g	0	0	0	8.40386	0	0	8.84138	0	0	0	0	0	2.12265	0	0	0	0	0	0	0	0
ptc-miR160h	0	0	0	0	0	7.22993	0	0	5.34782	0	2.81055	0	0	0	6.58853	0	0	0	0	0	0
ptc-miR162a-b	6397.06	9763.04	5107.65	4790.2	4737.88	5789.72	8960.74	7324.2	7802.47	3918.19	3263.05	4684.17	6257.56	14480.7	11147.8	6449.3	9230.51	5679.41	10710.6	10716	13252.1
ptc-miR164a-e	373.44	182.555	485.96	869.799	2067.5	7202.45	1454.41	86.2234	117.652	429.862	817.871	1025.21	3351.66	993.566	296.484	159.242	576.029	851.684	1323.59	3382.68	1165.27
ptc-miR164f	0	0	0	16.8077	16.3827	43.3796	4.42069	4.79019	0	0	2.81055	4.41903	10.6132	0	0	0	0	9.10892	5.53805	8.29088	7.61615
ptc-miR166a-m	42806	114133	73617.9	59423.7	52532.8	38937.5	417967	41219.6	51103.8	34855.3	40637.8	41410.7	27152.9	424852	51858.3	59984.5	70879.6	60756.5	66174.1	48170	285354
ptc-miR166n-o,q	15235.1	19956.9	18922.1	17862.4	13604.2	1752.53	20817	14159.8	9353.34	11105.5	10317.5	10725	1659.91	11415.4	20984.5	16461.6	15426.3	8831.1	6900.41	1562.83	10853
ptc-miR166p	248.96	635.292	334.098	289.933	212.975	192.316	1905.32	210.768	246	150.452	264.192	251.885	178.302	1951.9	276.718	258.768	126.445	296.04	310.131	236.29	1279.51
ptc-miR167a-d	1827.73	204.462	86.0555	294.135	216.252	310.887	4730.14	2601.07	96.2608	27.941	115.233	150.247	348.114	584.865	3814.76	0	28.099	95.6437	254.75	232.145	952.018
ptc-miR167e	938.155	138.742	111.366	394.981	429.227	349.928	4464.9	162.866	155.087	144.004	188.307	318.17	738.681	4608.46	336.015	59.7158	168.594	282.377	1234.98	455.998	8446.31
ptc-miR167f-3p,g-3p,h-3p	45.5415	73.022	10.1242	16.8077	32.7654	17.3518	442.069	0	32.0869	15.0452	44.9688	48.6093	42.4529	753.983	26.3541	29.8579	42.1484	59.208	116.299	41.4544	1150.04
ptc-miR167f-5p,g-5p	270.213	138.742	15.1863	12.6058	78.637	105.557	2351.81	273.041	32.0869	17.1945	16.8633	30.9332	36.085	3558.52	401.9	0	28.099	36.4357	16.6141	58.0361	5308.45
ptc-miR167h-5p	0	0	0	0	3.27654	2.89197	22.1035	0	0	0	0	0	0	0	0	0	0	0	16.6141	0	15.2323
ptc-miR168a-3p,b-3p	1812.55	4593.08	4414.14	5668.4	5052.42	2841.36	1441.15	2366.35	2732.74	3931.08	4451.91	4883.03	4765.34	1536.15	2088.56	4160.2	4425.59	4672.88	6728.73	3888.42	1835.49
ptc-miR168a-5p,b-5p	746.88	1942.39	1655.3	1617.74	1385.98	1041.11	393.441	641.885	994.695	664.136	750.417	852.873	893.634	535.539	764.269	756.4	885.117	842.575	1190.68	878.833	350.343
ptc-miR169a,b-5p,c	0	0	0	0	0	7.22993	0	0	0	0	0	0	0	0	0	0	0	0	0	0	0
ptc-miR169ac-af	0	0	0	8.40386	6.55308	13.0139	4.42069	0	0	2.14931	0	4.41903	8.49059	0	0	0	0	0	16.6141	0	15.2323
ptc-miR169d-h,p	3.0361	0	10.1242	0	6.55308	2.89197	0	0	0	6.44792	5.6211	13.2571	2.12265	0	0	0	0	0	0	0	0
ptc-miR169i-m	0	0	0	0	0	0	0	0	0	0	0	0	0	0	0	0	0	0	0	4.14544	0
ptc-miR169n-3p	3.0361	0	0	0	16.3827	11.5679	0	0	0	4.29862	0	4.41903	2.12265	0	13.1771	0	0	0	0	4.14544	0
ptc-miR169n-5p	0	0	0	0	0	7.22993	0	0	0	0	2.81055	0	10.6132	0	0	0	0	0	0	0	0
ptc-miR169q	3.0361	0	0	0	0	4.33796	8.84138	0	0	0	2.81055	0	0	0	0	0	0	0	27.6902	12.4363	7.61615
ptc-miR169r	0	0	0	0	0	0	0	0	0	0	0	4.41903	0	0	0	0	0	0	0	0	0
ptc-miR169s	0	0	0	0	0	0	0	0	0	0	0	0	0	0	6.58853	0	0	0	0	0	0
ptc-miR169u-3p	0	0	0	0	3.27654	2.89197	0	0	0	0	0	0	0	0	0	0	0	0	0	0	7.61615
ptc-miR169u-5p	0	7.3022	0	4.20193	16.3827	20.2438	35.3655	0	0	2.14931	2.81055	4.41903	27.5944	14.0931	0	0	0	13.6634	5.53805	4.14544	53.313
ptc-miR169x	0	0	0	0	0	0	0	0	0	4.29862	0	0	0	0	0	0	0	0	0	0	0
ptc-miR169y	3.0361	7.3022	0	16.8077	3.27654	5.78394	4.42069	0	0	12.8958	16.8633	4.41903	8.49059	0	0	0	28.099	13.6634	22.1522	24.8726	15.2323
ptc-miR169z	3.0361	0	0	0	0	0	0	0	0	0	0	0	0	0	0	0	0	0	0	0	0
ptc-miR171a-3p,b	72.8664	109.533	156.925	336.154	245.74	822.766	22.1035	129.335	69.5217	195.587	179.875	238.628	235.614	21.1397	158.125	119.432	168.594	195.842	55.3805	348.217	83.7776
ptc-miR171a-5p	154.841	73.022	35.4346	92.4424	45.8716	63.6233	66.3104	105.384	42.7826	101.017	129.285	61.8664	29.7171	63.4191	171.302	129.384	56.1979	54.6535	60.9185	70.4725	91.3938
ptc-miR171c-d	3.0361	0	0	0	3.27654	20.2438	0	0	0	0	0	0	0	0	0	0	0	0	0	0	0
ptc-miR171e-f,g-3p,h-3p,i	191.274	21.9066	25.3104	42.0193	91.7431	54.9474	75.1517	148.496	16.0435	62.3299	75.8849	70.7045	25.4718	21.1397	230.598	29.8579	42.1484	9.10892	11.0761	24.8726	45.6969
ptc-miR171g-5p	0	0	0	0	0	1.44599	0	0	0	0	0	0	0	0	0	0	0	0	0	0	7.61615
ptc-miR171j,l-3p,m	6.0722	0	5.06209	4.20193	0	2.89197	0	0	0	2.14931	5.6211	0	0	0	0	0	0	9.10892	0	0	0
ptc-miR171k	0	0	0	0	0	0	0	0	0	0	2.81055	0	2.12265	0	0	0	0	0	0	0	0
ptc-miR171l-5p	200.383	189.857	50.6209	42.0193	167.104	60.7314	17.6828	33.5313	26.7391	25.7917	42.1583	39.7713	120.991	14.0931	105.416	328.437	224.792	168.515	537.191	124.363	198.02
ptc-miR172a,b-3p,c,f	27.3249	29.2088	50.6209	256.318	435.78	384.632	402.283	14.3706	5.34782	513.685	919.05	764.492	628.303	140.931	32.9426	0	84.2969	182.178	143.989	95.3451	1081.49
ptc-miR172b-5p,g-5p	0	14.6044	0	37.8174	32.7654	13.0139	13.2621	0	16.0435	40.8369	28.1055	22.0952	10.6132	0	0	19.9053	0	27.3268	11.0761	0	7.61615
ptc-miR172d-e	9.1083	7.3022	30.3725	37.8174	78.637	8.67591	0	9.58038	21.3913	64.4792	140.528	75.1235	31.8397	0	13.1771	9.95263	0	68.3169	33.2283	0	0
ptc-miR172g-3p,h-3p	0	36.511	40.4967	226.904	222.805	166.288	0	23.9509	37.4348	236.424	278.245	300.494	241.982	0	6.58853	79.621	126.445	241.386	121.837	103.636	0
ptc-miR172h-5p	18.2166	167.951	212.608	563.058	412.844	50.6095	0	38.3215	133.696	348.188	519.952	512.607	82.7832	7.04657	59.2967	278.674	744.623	469.109	287.979	49.7453	0
ptc-miR172i	0	0	0	0	0	1.44599	0	0	0	4.29862	2.81055	4.41903	23.3491	0	0	0	0	0	0	0	0
ptc-miR2111a-b	0	0	0	0	3.27654	180.748	0	0	0	0	2.81055	4.41903	48.8209	0	0	0	0	0	0	53.8907	15.2323
ptc-miR319a-d	199948	169937	133948	162648	161737	153347	932.766	132113	125492	177122	188276	146177	234022	1007.66	150614	198396	213889	219124	220149	227572	1591.77
ptc-miR319e-h	97303.9	60710.5	87042.6	42973.1	68594.4	86880.6	490.697	90970.5	46948.5	47721.1	35297.7	53996.1	36864	288.909	86342.6	42268.8	24628.7	38380.4	35648.4	47249.7	563.595
ptc-miR319i	1141.57	927.38	855.493	836.184	819.135	915.309	4.42069	886.185	705.913	988.682	786.955	746.816	1103.78	0	1014.63	1074.88	674.375	1047.53	1234.98	1052.94	30.4646
ptc-miR3627a	6.0722	51.1154	20.2483	4.20193	206.422	0	17.6828	0	0	2.14931	22.4844	8.83806	0	21.1397	26.3541	39.8105	14.0495	0	44.3044	24.8726	30.4646
ptc-miR3627b	0	0	0	0	0	0	0	0	0	0	0	0	4.24529	0	0	0	0	0	0	0	0
ptc-miR390a-c,d-5p	680.086	365.11	263.228	176.481	239.187	445.363	198.931	603.564	144.391	126.809	210.791	92.7996	299.293	91.6054	724.738	119.432	84.2969	77.4258	193.832	327.49	106.626
ptc-miR390d-3p	72.8664	58.4176	35.4346	46.2212	91.7431	414.998	88.4138	81.4332	26.7391	34.3889	30.9161	39.7713	286.557	162.071	210.833	19.9053	28.099	36.4357	138.451	605.234	159.939
ptc-miR393a-3p,b-3p	6.0722	0	25.3104	58.827	140.891	121.463	30.9448	43.1117	21.3913	42.9862	75.8849	150.247	93.3964	42.2794	13.1771	19.9053	70.2474	95.6437	71.9946	70.4725	30.4646
ptc-miR393a-5p,b-5p,c	6.0722	0	20.2483	88.2405	131.062	160.504	57.469	28.7411	26.7391	81.6737	103.99	114.895	165.566	35.2329	52.7082	0	84.2969	54.6535	121.837	99.4905	137.091
ptc-miR394a-3p,b-3p	0	0	0	0	3.27654	0	0	0	0	0	0	0	0	0	0	0	0	0	0	0	0
ptc-miR394a-5p,b-5p	1208.37	905.473	1493.32	4096.88	4803.41	7495.99	4478.16	493.39	748.695	2589.92	2844.28	3557.32	4979.73	1219.06	836.743	1164.46	1882.63	1307.13	1871.86	2963.99	2300.08
ptc-miR395a	3.0361	0	20.2483	0	13.1062	14.4599	66.3104	14.3706	0	15.0452	44.9688	17.6761	38.2076	42.2794	0	0	0	4.55446	0	0	15.2323
ptc-miR395b-k	230.744	335.901	248.042	243.712	288.336	297.873	884.138	191.608	246	219.229	337.266	229.79	275.944	1937.81	270.13	507.584	252.891	469.109	503.962	418.689	990.099
ptc-miR396a-b	1924.89	759.429	804.872	4626.32	6271.3	65002.8	29176.6	1949.61	2379.78	1238	969.64	2907.72	56823.2	21752.8	3195.44	1990.53	688.425	1748.91	5250.07	65033.6	19185.1
ptc-miR396c-d,e-5p	12727.3	11939.1	21827.7	32875.9	34538	99495.4	63989.5	15956.1	10337.3	10073.8	16141	21069.9	71919.5	62080.3	11167.6	20383	21327.1	14597	51991.2	87037.6	90525.5
ptc-miR396e-3p	343.079	350.506	440.402	1932.89	3630.41	699.857	1587.03	253.88	192.522	1154.18	1717.25	2311.15	1099.53	2522.67	606.144	497.631	1531.39	2363.76	3306.22	746.179	1926.88
ptc-miR396f	91.083	204.462	470.774	390.779	403.014	555.258	260.821	71.8528	26.7391	144.004	61.8321	185.599	685.615	528.493	210.833	836.021	98.3464	145.743	1378.97	1098.54	167.555
ptc-miR396g-3p	60.722	7.3022	40.4967	96.6443	183.486	52.0555	83.9931	14.3706	5.34782	101.017	106.801	114.895	146.463	155.025	39.5312	19.9053	14.0495	81.9803	160.603	99.4905	289.414
ptc-miR396g-5p	479.704	533.061	971.921	1327.81	1962.65	1991.12	946.028	603.564	641.739	584.612	916.24	1259.42	1670.52	1909.62	480.962	2597.64	2711.55	2855.65	3666.19	3009.59	2429.55
ptc-miR397a	6.0722	0	0	0	0	0	8.84138	0	0	0	0	4.41903	4.24529	0	0	0	0	0	5.53805	0	0
ptc-miR397b	0	0	0	0	0	1.44599	0	0	0	0	0	0	0	0	0	0	0	0	0	0	0
ptc-miR398a	0	0	10.1242	16.8077	9.82962	0	4.42069	0	5.34782	19.3438	30.9161	304.913	4.24529	35.2329	6.58853	39.8105	0	18.2178	5.53805	0	7.61615
ptc-miR398b,c-3p	160.913	189.857	126.552	394.981	517.693	170.626	2762.93	349.684	320.869	152.601	300.729	260.723	208.019	3650.12	336.015	209.005	351.237	441.783	359.973	385.526	2071.59
ptc-miR398c-5p	0	36.511	5.06209	0	6.55308	1.44599	30.9448	0	0	2.14931	8.43166	4.41903	0	21.1397	13.1771	0	0	9.10892	0	4.14544	15.2323
ptc-miR399a	0	0	0	0	0	2.89197	0	0	0	0	0	0	0	0	0	0	0	0	0	0	0
ptc-miR399b	0	0	0	0	0	1.44599	0	0	0	0	0	4.41903	0	0	0	0	0	0	0	0	0
ptc-miR399e	0	0	5.06209	0	6.55308	1.44599	8.84138	0	10.6956	0	0	8.83806	6.36794	35.2329	13.1771	0	0	0	5.53805	0	15.2323
ptc-miR399f-g	15.1805	21.9066	5.06209	42.0193	13.1062	21.6898	486.276	33.5313	21.3913	55.882	25.295	39.7713	50.9435	1557.29	98.8279	0	14.0495	22.7723	38.7663	33.1635	1614.62
ptc-miR399i	3.0361	7.3022	5.06209	4.20193	6.55308	4.33796	8.84138	4.79019	0	0	2.81055	4.41903	14.8585	14.0931	6.58853	0	28.099	4.55446	0	29.0181	7.61615
ptc-miR403a-b,c-3p,d	1196.22	1153.75	911.176	1420.25	1146.79	2393.11	2060.04	1532.86	1449.26	1302.48	1818.43	1321.29	2848.59	3093.44	1047.58	1413.27	1980.98	1293.47	1816.48	2632.35	5476.01
ptc-miR403c-5p	497.92	766.731	749.189	319.347	550.459	815.536	2104.25	502.97	598.956	337.441	213.602	304.913	575.237	2727.02	533.671	617.063	323.138	687.723	814.093	1612.58	2589.49
ptc-miR408-3p	9.1083	43.8132	91.1176	42.0193	58.9777	40.4876	548.166	57.4823	53.4782	25.7917	25.295	97.2187	27.5944	1092.22	46.1197	9.95263	14.0495	91.0892	83.0707	87.0542	685.453
ptc-miR408-5p	0	0	0	0	0	0	0	0	0	2.14931	0	17.6761	0	0	0	0	0	13.6634	0	0	0
ptc-miR472a	7414.15	11289.2	10250.7	10572.1	12270.6	10431.3	14552.9	8900.17	10043.2	10235	10517.1	11440.9	11205.5	16658.1	10482.3	13943.6	16086.7	12060.2	13413.2	12452.9	23777.6
ptc-miR472b	3385.25	3585.38	3695.32	4643.13	5796.2	7021.7	5379.98	3377.08	3978.78	4436.17	4288.9	5245.39	6387.04	4495.71	4723.97	4548.35	6729.7	5182.98	5072.85	6010.89	8111.2
ptc-miR474a	3.0361	0	0	0	0	0	0	0	0	0	0	0	6.36794	0	0	0	0	0	0	0	0
ptc-miR474b	0	0	20.2483	0	0	0	0	0	0	0	0	0	0	0	0	0	0	0	0	0	0
ptc-miR474c	0	0	0	0	0	1.44599	4.42069	0	5.34782	0	0	0	0	0	0	0	0	0	5.53805	0	0
ptc-miR475a-3p,b-3p	209.491	394.319	237.918	420.193	576.671	770.71	1321.79	282.621	272.739	432.011	578.974	583.312	662.266	1775.74	546.848	427.963	435.534	473.664	426.43	588.652	2909.37
ptc-miR475a-5p,b-5p,d-5p	157.877	270.181	242.98	105.048	81.9135	117.125	110.517	162.866	235.304	214.931	222.034	185.599	144.34	155.025	197.656	318.484	351.237	186.733	160.603	169.963	266.565
ptc-miR475c	3.0361	7.3022	5.06209	12.6058	3.27654	13.0139	8.84138	0	5.34782	4.29862	36.5372	13.2571	16.9812	0	19.7656	19.9053	0	31.8812	16.6141	8.29088	15.2323
ptc-miR475d-3p	6.0722	7.3022	35.4346	16.8077	0	13.0139	4.42069	14.3706	26.7391	17.1945	44.9688	13.2571	19.1038	0	19.7656	0	42.1484	9.10892	11.0761	4.14544	15.2323
ptc-miR476a	118.408	248.275	151.863	285.731	239.187	452.593	380.179	205.978	278.087	483.594	578.974	269.561	617.69	521.446	349.192	328.437	379.336	564.753	376.587	406.253	860.625
ptc-miR476b	0	0	5.06209	4.20193	0	0	0	0	0	0	0	0	0	0	0	0	0	0	0	0	0
ptc-miR477a-3p	27.3249	21.9066	0	4.20193	9.82962	13.0139	4.42069	0	0	10.7465	5.6211	13.2571	6.36794	0	6.58853	79.621	14.0495	45.5446	60.9185	29.0181	0
ptc-miR477a-5p,b	6.0722	0	0	4.20193	9.82962	10.1219	0	9.58038	5.34782	12.8958	2.81055	0	8.49059	0	13.1771	149.289	0	22.7723	38.7663	33.1635	0
ptc-miR477c	0	0	0	0	0	0	0	0	0	0	8.43166	8.83806	0	0	0	0	0	0	0	0	0
ptc-miR477d-3p	3.0361	0	0	0	0	0	0	0	0	0	0	0	0	0	0	0	0	0	0	0	0
ptc-miR477d-5p	15.1805	0	0	0	0	7.22993	0	0	0	0	0	0	6.36794	0	13.1771	9.95263	0	31.8812	27.6902	8.29088	15.2323
ptc-miR477e-3p	48.5776	116.835	106.304	84.0386	88.4666	88.2051	322.71	134.125	165.782	25.7917	64.6427	88.3806	106.132	450.981	125.182	39.8105	126.445	186.733	116.299	153.381	685.453
ptc-miR477e-5p	15.1805	14.6044	5.06209	50.4231	6.55308	27.4737	30.9448	19.1608	5.34782	10.7465	11.2422	13.2571	8.49059	14.0931	6.58853	9.95263	0	4.55446	0	37.3089	30.4646
ptc-miR478a-c	0	0	0	4.20193	0	0	0	0	0	0	2.81055	0	12.7359	0	0	0	0	0	0	0	0
ptc-miR478e	0	0	0	0	0	1.44599	0	0	10.6956	2.14931	0	0	0	0	0	0	0	0	0	12.4363	0
ptc-miR478h-o,q-s	18.2166	0	10.1242	4.20193	13.1062	7.22993	0	4.79019	0	12.8958	14.0528	4.41903	4.24529	0	13.1771	0	42.1484	9.10892	5.53805	0	22.8484
ptc-miR478p	21.2527	0	5.06209	29.4135	6.55308	5.78394	13.2621	19.1608	26.7391	8.59723	16.8633	17.6761	29.7171	21.1397	19.7656	9.95263	28.099	9.10892	5.53805	0	7.61615
ptc-miR480	0	0	0	0	0	0	0	0	0	0	2.81055	0	0	0	0	0	0	0	0	0	0
ptc-miR481a-c	6.0722	0	5.06209	0	3.27654	4.33796	0	0	10.6956	0	0	4.41903	6.36794	28.1863	6.58853	9.95263	14.0495	0	5.53805	0	0
ptc-miR481d	36.4332	29.2088	25.3104	33.6154	45.8716	28.9197	4.42069	33.5313	21.3913	45.1355	36.5372	35.3522	44.5756	7.04657	19.7656	0	14.0495	31.8812	44.3044	29.0181	45.6969
ptc-miR482a.2	12.1444	14.6044	45.5588	12.6058	55.7012	59.2854	79.5724	14.3706	5.34782	17.1945	25.295	39.7713	6.36794	84.5588	13.1771	19.9053	0	40.9901	11.0761	82.9088	83.7776
ptc-miR482b-3p	66.7942	167.951	75.9313	126.058	62.2543	172.072	243.138	143.706	85.5652	98.8682	89.9377	110.476	174.057	303.003	112.005	109.479	70.2474	122.97	210.446	161.672	327.494
ptc-miR482b-5p	0	0	0	0	0	0	0	4.79019	0	0	0	0	0	0	0	0	0	0	0	0	0
ptc-miR482c-3p	482.74	496.55	470.774	546.251	711.009	527.785	1569.35	268.251	310.174	373.98	626.753	380.037	562.501	2135.11	619.322	816.115	772.722	769.704	736.561	870.542	3480.58
ptc-miR482c-5p	124.48	109.533	242.98	193.289	206.422	88.2051	172.407	38.3215	80.2173	133.257	140.528	106.057	57.3115	169.118	243.775	169.195	238.841	173.069	143.989	87.0542	357.959
ptc-miR482d-3p	124.48	80.3242	60.745	71.4328	186.763	104.111	1321.79	124.545	42.7826	70.9272	132.096	106.057	72.17	1698.22	237.187	59.7158	70.2474	173.069	149.527	116.072	2079.21
ptc-miR482d-5p	0	0	0	0	0	0	0	0	0	0	0	0	0	0	0	0	0	0	0	0	7.61615
ptc-miR530a	33.3971	14.6044	15.1863	42.0193	121.232	115.679	97.2552	0	5.34782	12.8958	16.8633	13.2571	21.2265	7.04657	32.9426	49.7631	84.2969	40.9901	44.3044	41.4544	38.0807
ptc-miR530b	0	0	10.1242	4.20193	0	5.78394	17.6828	0	0	2.14931	0	4.41903	2.12265	0	0	0	14.0495	4.55446	0	0	60.9292
ptc-miR536	0	7.3022	5.06209	16.8077	9.82962	0	490.697	0	0	0	11.2422	0	4.24529	465.074	0	0	0	4.55446	5.53805	0	350.343
ptc-miR6421-3p	534.353	847.055	612.512	365.568	652.031	741.79	3700.12	541.291	508.043	487.893	682.964	600.988	579.482	8977.33	889.451	776.305	955.365	1047.53	819.631	882.978	7951.26
ptc-miR6421-5p	3.0361	7.3022	0	0	9.82962	0	35.3655	4.79019	0	4.29862	2.81055	0	0	42.2794	0	0	0	0	0	4.14544	76.1615
ptc-miR6425a-3p,b-3p,c-3p,d-3p	15.1805	7.3022	15.1863	12.6058	16.3827	10.1219	0	9.58038	32.0869	17.1945	36.5372	22.0952	6.36794	7.04657	19.7656	9.95263	42.1484	18.2178	0	37.3089	15.2323
ptc-miR6425a-5p,b-5p,c-5p,d-5p,e	9.1083	7.3022	30.3725	50.4231	75.3604	80.9752	4.42069	81.4332	58.826	49.4341	16.8633	53.0284	67.9247	0	19.7656	9.95263	0	22.7723	83.0707	29.0181	0
ptc-miR6426a-b	0	0	0	12.6058	0	1.44599	0	4.79019	0	0	0	0	0	0	0	9.95263	0	0	5.53805	20.7272	0
ptc-miR6427-3p	18.2166	204.462	258.166	382.375	439.056	185.086	57.469	91.0136	213.913	429.862	612.7	574.474	585.85	105.699	59.2967	189.1	210.742	332.476	431.968	186.545	159.939
ptc-miR6427-5p	261.105	1394.72	1113.66	1756.41	1553.08	1898.58	464.173	512.55	1090.96	1373.41	1357.5	1701.33	2292.46	486.213	560.025	1632.23	2121.47	1575.84	1871.86	1687.19	845.392
ptc-miR6428	0	7.3022	0	0	0	0	0	0	0	2.14931	0	0	0	0	0	0	0	0	0	0	0
ptc-miR6430	6.0722	14.6044	5.06209	12.6058	32.7654	18.7978	22.1035	14.3706	16.0435	68.7779	123.664	35.3522	50.9435	28.1863	19.7656	39.8105	14.0495	40.9901	71.9946	24.8726	38.0807
ptc-miR6431	0	0	0	0	0	0	0	0	5.34782	0	0	0	0	0	0	0	0	0	0	0	0
ptc-miR6432	0	0	0	0	0	1.44599	0	0	0	0	0	0	0	0	0	0	0	0	0	0	0
ptc-miR6434	0	0	0	4.20193	13.1062	8.67591	0	4.79019	0	6.44792	5.6211	0	8.49059	7.04657	0	0	0	4.55446	5.53805	16.5818	53.313
ptc-miR6437a-b	3.0361	0	5.06209	0	0	0	0	0	5.34782	0	0	4.41903	2.12265	0	0	29.8579	0	0	0	0	0
ptc-miR6438a-b	3.0361	7.3022	0	0	9.82962	15.9058	0	0	0	6.44792	22.4844	4.41903	21.2265	0	6.58853	0	0	0	5.53805	4.14544	15.2323
ptc-miR6439a	0	0	0	12.6058	3.27654	2.89197	0	0	0	0	2.81055	4.41903	2.12265	0	0	0	0	0	0	8.29088	0
ptc-miR6440a-d	3.0361	0	0	0	0	0	4.42069	0	0	0	5.6211	0	2.12265	0	0	0	0	0	0	0	0
ptc-miR6443	0	0	0	0	3.27654	0	0	0	0	0	0	0	2.12265	0	0	0	0	0	5.53805	0	0
ptc-miR6445a-b	2100.98	2154.15	1366.76	1798.43	2847.31	3379.27	2948.6	3242.96	2652.52	3142.29	3482.27	2938.66	4612.51	4693.02	3524.86	2736.97	4537.98	5101	3549.89	3714.31	4409.75
ptc-miR6446	0	36.511	5.06209	0	0	1.44599	0	4.79019	0	0	0	4.41903	2.12265	0	0	0	0	0	5.53805	4.14544	0
ptc-miR6449	0	0	0	0	0	0	0	0	0	0	0	0	0	14.0931	0	0	0	0	0	0	0
ptc-miR6450a	3.0361	0	0	0	0	0	0	0	0	0	0	0	0	0	0	0	0	0	0	0	0
ptc-miR6454	12.1444	7.3022	0	0	0	2.89197	0	0	0	0	0	0	0	0	0	0	0	4.55446	0	0	0
ptc-miR6455	0	0	0	0	0	0	0	0	0	0	0	0	2.12265	0	0	0	0	0	0	4.14544	0
ptc-miR6457a	9.1083	21.9066	40.4967	79.8366	52.4246	17.3518	53.0483	19.1608	10.6956	60.1806	95.5588	132.571	46.6982	126.838	32.9426	79.621	14.0495	100.198	44.3044	12.4363	137.091
ptc-miR6457b	42.5054	65.7198	45.5588	50.4231	19.6592	2.89197	720.573	4.79019	5.34782	19.3438	33.7266	8.83806	14.8585	1056.99	39.5312	29.8579	0	0	16.6141	12.4363	837.776
ptc-miR6459a-3p	2826.61	2928.18	2384.24	1899.27	3233.94	2158.86	1215.69	3808.2	2460	4150.31	5337.24	4564.86	2899.54	1810.97	6502.88	5374.42	5872.68	5210.3	5189.15	5372.49	2520.94
ptc-miR6459a-5p	15.1805	80.3242	35.4346	42.0193	104.849	30.3657	26.5241	33.5313	21.3913	66.6286	84.3166	35.3522	53.0662	21.1397	46.1197	39.8105	98.3464	59.208	55.3805	12.4363	22.8484
ptc-miR6459b	9.1083	0	0	0	6.55308	1.44599	0	0	0	0	2.81055	0	4.24529	0	0	0	0	0	5.53805	0	0
ptc-miR6462a-b,c-3p,d	0	36.511	55.683	58.827	42.595	1.44599	17.6828	0	0	75.2258	67.4532	79.5425	6.36794	14.0931	0	9.95263	14.0495	0	0	12.4363	15.2323
ptc-miR6462c-5p	0	14.6044	0	4.20193	0	0	0	0	0	4.29862	0	4.41903	0	0	0	0	0	0	0	0	15.2323
ptc-miR6462e-f	0	0	15.1863	25.2116	13.1062	0	0	0	0	8.59723	16.8633	44.1903	0	0	0	0	14.0495	0	0	0	0
ptc-miR6463	0	0	5.06209	0	0	0	0	0	0	0	0	4.41903	0	0	0	0	0	0	0	0	0
ptc-miR6465	0	0	0	12.6058	0	2.89197	0	0	0	0	0	0	4.24529	0	13.1771	0	0	0	0	0	0
ptc-miR6466-5p	0	0	0	0	0	0	0	0	0	0	0	0	6.36794	0	0	0	0	0	0	0	0
ptc-miR6468-5p	0	0	0	0	0	0	0	4.79019	0	0	8.43166	0	0	0	0	0	28.099	0	0	0	0
ptc-miR6469	0	0	0	0	0	0	0	0	0	0	2.81055	0	0	0	0	0	0	0	0	0	0
ptc-miR6470	3.0361	0	0	0	0	2.89197	0	0	0	2.14931	2.81055	4.41903	0	0	0	0	0	0	0	4.14544	0
ptc-miR6472	0	0	0	0	0	4.33796	0	0	0	0	5.6211	0	0	7.04657	0	0	0	0	0	0	0
ptc-miR6473	0	0	5.06209	0	0	0	4.42069	0	0	0	0	0	0	0	0	0	0	0	0	0	0
ptc-miR6474	12.1444	7.3022	10.1242	0	3.27654	11.5679	8.84138	0	10.6956	6.44792	11.2422	35.3522	16.9812	0	13.1771	9.95263	0	13.6634	5.53805	0	15.2323
ptc-miR6476a-c	9.1083	0	5.06209	4.20193	0	18.7978	0	0	0	2.14931	11.2422	22.0952	10.6132	7.04657	6.58853	19.9053	0	0	5.53805	16.5818	53.313
ptc-miR6477	6.0722	0	0	4.20193	0	0	4.42069	14.3706	5.34782	0	0	0	0	7.04657	6.58853	0	0	0	0	0	0
ptc-miR6478	18987.8	59542.2	50681.6	58196.7	21340.1	10066.9	20596	30072.8	33905.2	21991.7	21245	31786.1	15287.3	36219.4	26690.1	26911.9	41417.9	18031.1	37121.5	24159.6	34097.5
ptc-miR6480	0	0	0	0	0	0	0	0	0	4.29862	0	0	0	0	0	0	0	0	0	0	0
ptc-miR7812	0	0	0	0	0	0	0	0	0	8.59723	2.81055	0	0	14.0931	0	0	0	0	0	0	0
ptc-miR7813	0	0	0	0	0	0	4.42069	0	0	2.14931	0	0	0	0	0	0	0	0	0	0	0
ptc-miR7814	0	0	0	0	0	0	0	0	0	0	0	4.41903	4.24529	0	0	0	0	0	0	0	15.2323
ptc-miR7817a	151.805	131.44	86.0555	298.337	232.634	342.698	618.897	215.559	96.2608	333.143	455.309	309.332	524.294	669.424	164.713	149.289	280.99	200.396	243.674	315.053	1317.59
ptc-miR7819	0	0	0	4.20193	0	0	0	0	0	2.14931	8.43166	0	0	0	0	0	0	9.10892	0	0	15.2323
ptc-miR7823	0	0	0	4.20193	3.27654	0	4.42069	0	0	12.8958	5.6211	0	8.49059	0	0	0	28.099	4.55446	0	12.4363	0
ptc-miR7824	0	0	0	0	0	1.44599	0	0	0	0	0	0	0	0	0	0	0	0	0	0	0
ptc-miR7825	0	0	0	0	0	0	0	0	0	0	0	0	0	7.04657	0	0	0	4.55446	0	0	0
ptc-miR7826	0	0	0	0	0	0	0	0	0	4.29862	2.81055	4.41903	2.12265	0	0	19.9053	0	0	0	0	0
ptc-miR7827	0	0	0	0	6.55308	0	4.42069	0	0	4.29862	19.6739	13.2571	6.36794	7.04657	6.58853	0	0	0	5.53805	0	0
ptc-miR7828	0	0	0	0	0	0	0	0	0	0	0	0	0	0	0	0	0	0	0	0	7.61615
ptc-miR7832	0	0	5.06209	0	3.27654	0	0	0	0	0	2.81055	4.41903	2.12265	0	0	0	0	0	5.53805	0	15.2323
ptc-miR7833	0	0	0	0	0	2.89197	13.2621	0	0	0	0	4.41903	0	0	0	0	0	0	0	0	0
ptc-miR7834	0	0	0	0	0	0	0	0	0	0	0	0	0	0	0	0	0	0	0	0	7.61615
ptc-miR7841	0	0	0	0	0	0	0	0	0	0	0	0	2.12265	0	0	0	0	4.55446	0	0	0
ptc-miR827	6.0722	0	0	0	0	0	35.3655	9.58038	0	0	14.0528	8.83806	0	21.1397	0	0	0	0	0	0	114.242
ptc-miR828a,b-5p	0	0	0	16.8077	3.27654	0	8.84138	0	0	10.7465	0	0	0	0	0	0	0	4.55446	0	0	22.8484
ptc-miR828b-3p	0	0	0	4.20193	0	0	0	0	0	0	2.81055	0	0	0	0	0	0	0	0	0	7.61615
