# Supplementary material for: Overexpression of miR390b promotes stem elongation and height growth in Populus
Source: Hortic Res. 2022 Nov 21;10(2):uhac258. doi: 10.1093/hr/uhac258 (PMC9907050; doi:10.1093/hr/uhac258)
Supplement: Web_Material_uhac258 [file web_material_uhac258.zip › Supplementary dataset 2 Differentially expressed miRNAs during stem development in P. deltoides.xlsx]

## Sheet: DESeq2.miRNA_results
Supplementary dataset 2 Defferentially expressed miRNAs during stem development in P. deltoides. A total of 75 miRNAs were differentially expressed between two samples.
miRNA	sampleA	sampleB	log2FoldChange	pvalue	padj
ptc-miR1444d-e	IN2	AP	-3.29265	0.0846498	0.76991
ptc-miR1450	IN2	AP	-0.0727989	0.850759	0.994033
ptc-miR156a-f	IN2	AP	0.446833	0.749093	0.994033
ptc-miR156g-j	IN2	AP	1.4171	0.374283	0.994033
ptc-miR159a-b	IN2	AP	0.00773826	0.9818	0.994033
ptc-miR159c	IN2	AP	-0.803123	0.153257	0.994033
ptc-miR159d	IN2	AP	-0.75979	0.0248579	0.419635
ptc-miR159e	IN2	AP	2.26276	0.287008	0.994033
ptc-miR160a,b-5p,c-5p,d	IN2	AP	-0.191782	0.653449	0.994033
ptc-miR160b-3p,c-3p	IN2	AP	0.747326	0.446366	0.994033
ptc-miR160e-5p,f	IN2	AP	-0.2293	0.631177	0.994033
ptc-miR162a-b	IN2	AP	-0.00525036	0.987425	0.994033
ptc-miR164a-e	IN2	AP	-0.764185	0.207302	0.994033
ptc-miR166a-m	IN2	AP	0.708948	0.0460867	0.586837
ptc-miR166n-o,q	IN2	AP	-0.166929	0.604665	0.994033
ptc-miR166p	IN2	AP	0.608523	0.230815	0.994033
ptc-miR167a-d	IN2	AP	-4.67469	0.000135572	0.00863145
ptc-miR167e	IN2	AP	-2.04055	0.00233786	0.0637901
ptc-miR167f-3p,g-3p,h-3p	IN2	AP	0.831174	0.483798	0.994033
ptc-miR167f-5p,g-5p	IN2	AP	-2.41513	0.000821528	0.026152
ptc-miR168a-3p,b-3p	IN2	AP	0.825299	0.0125262	0.23925
ptc-miR168a-5p,b-5p	IN2	AP	0.769644	0.0723031	0.748354
ptc-miR171a-3p,b	IN2	AP	-0.273006	0.668344	0.994033
ptc-miR171a-5p	IN2	AP	-0.917029	0.160452	0.994033
ptc-miR171e-f,g-3p,h-3p,i	IN2	AP	-3.12572	4.60343e-05	0.00439627
ptc-miR171l-5p	IN2	AP	0.462637	0.55925	0.994033
ptc-miR172a,b-3p,c,f	IN2	AP	-1.07578	0.472418	0.994033
ptc-miR172b-5p,g-5p	IN2	AP	4.30901	0.0640994	0.748354
ptc-miR172d-e	IN2	AP	0.401145	0.806188	0.994033
ptc-miR172g-3p,h-3p	IN2	AP	2.29681	0.0744436	0.748354
ptc-miR172h-5p	IN2	AP	2.36273	0.000487473	0.0208545
ptc-miR319a-d	IN2	AP	-0.0374547	0.910845	0.994033
ptc-miR319e-h	IN2	AP	-0.896773	0.00801583	0.170114
ptc-miR319i	IN2	AP	-0.226057	0.531209	0.994033
ptc-miR3627a	IN2	AP	1.55864	0.341199	0.994033
ptc-miR390a-c,d-5p	IN2	AP	-1.68591	0.000545928	0.0208545
ptc-miR390d-3p	IN2	AP	-1.68306	0.0386515	0.527317
ptc-miR393a-3p,b-3p	IN2	AP	-0.576669	0.709209	0.994033
ptc-miR393a-5p,b-5p,c	IN2	AP	-1.26847	0.434761	0.994033
ptc-miR394a-5p,b-5p	IN2	AP	0.0782068	0.854247	0.994033
ptc-miR395b-k	IN2	AP	0.593265	0.191215	0.994033
ptc-miR396a-b	IN2	AP	-0.391072	0.37439	0.994033
ptc-miR396c-d,e-5p	IN2	AP	0.00796968	0.981888	0.994033
ptc-miR396e-3p	IN2	AP	-0.233596	0.611386	0.994033
ptc-miR396f	IN2	AP	1.40412	0.0669705	0.748354
ptc-miR396g-3p	IN2	AP	-2.00487	0.135903	0.994033
ptc-miR396g-5p	IN2	AP	1.12545	0.0263645	0.419635
ptc-miR398a	IN2	AP	3.00415	0.234756	0.994033
ptc-miR398b,c-3p	IN2	AP	-0.15488	0.768038	0.994033
ptc-miR399f-g	IN2	AP	-1.46441	0.239731	0.994033
ptc-miR403a-b,c-3p,d	IN2	AP	0.0596118	0.87663	0.994033
ptc-miR403c-5p	IN2	AP	0.353774	0.359347	0.994033
ptc-miR408-3p	IN2	AP	0.100153	0.927153	0.994033
ptc-miR475a-3p,b-3p	IN2	AP	0.116646	0.794087	0.994033
ptc-miR475a-5p,b-5p,d-5p	IN2	AP	0.647708	0.175554	0.994033
ptc-miR477a-5p,b	IN2	AP	2.23835	0.132647	0.994033
ptc-miR477e-3p	IN2	AP	0.213493	0.771958	0.994033
ptc-miR482c-3p	IN2	AP	0.187873	0.672157	0.994033
ptc-miR482c-5p	IN2	AP	-0.153997	0.822021	0.994033
ptc-miR482d-3p	IN2	AP	-1.38613	0.0349702	0.513793
ptc-miR6421-3p	IN2	AP	0.117653	0.75103	0.994033
ptc-miR6421-5p	IN2	AP	-0.164229	0.964248	0.994033
ptc-miR6425a-5p,b-5p,c-5p,d-5p,e	IN2	AP	-0.376382	0.764872	0.994033
ptc-miR6427-3p	IN2	AP	1.90383	0.00491123	0.117256
ptc-miR6427-5p	IN2	AP	1.63033	1.47169e-05	0.00281093
ptc-miR6457a	IN2	AP	0.805987	0.504374	0.994033
ptc-miR6457b	IN2	AP	0.120623	0.921557	0.994033
ptc-miR6459a-3p	IN2	AP	-0.291535	0.406327	0.994033
ptc-miR6459a-5p	IN2	AP	0.604824	0.549131	0.994033
ptc-miR6462a-b,c-3p,d	IN2	AP	4.10711	0.127758	0.994033
ptc-miR6478	IN2	AP	0.668684	0.0796227	0.760397
ptc-miR7817a	IN2	AP	-0.555407	0.325372	0.994033
ptc-miR827	IN2	AP	-2.1215	0.571654	0.994033
ptc-miR1444d-e	IN3	AP	0.575415	0.544677	0.86564
ptc-miR1450	IN3	AP	0.258344	0.535913	0.86564
ptc-miR156a-f	IN3	AP	-0.311765	0.824875	0.93348
ptc-miR156g-j	IN3	AP	0.623906	0.704669	0.923177
ptc-miR159a-b	IN3	AP	-0.13424	0.731703	0.923177
ptc-miR159c	IN3	AP	-1.74878	0.000956693	0.0117412
ptc-miR159d	IN3	AP	-0.863958	0.0318906	0.195692
ptc-miR159e	IN3	AP	1.54065	0.337572	0.774196
ptc-miR160a,b-5p,c-5p,d	IN3	AP	-0.609121	0.230293	0.736147
ptc-miR160b-3p,c-3p	IN3	AP	1.14613	0.19273	0.684699
ptc-miR160e-5p,f	IN3	AP	-0.888205	0.0757535	0.393335
ptc-miR162a-b	IN3	AP	-0.637824	0.0887015	0.427668
ptc-miR164a-e	IN3	AP	0.803555	0.145812	0.607687
ptc-miR166a-m	IN3	AP	0.270481	0.517376	0.86564
ptc-miR166n-o,q	IN3	AP	-0.236499	0.564236	0.869395
ptc-miR166p	IN3	AP	-0.276728	0.63402	0.873395
ptc-miR167a-d	IN3	AP	-5.82429	7.28681e-27	9.83719e-25
ptc-miR167e	IN3	AP	-2.02077	0.00154925	0.0160883
ptc-miR167f-3p,g-3p,h-3p	IN3	AP	-0.552886	0.663336	0.895503
ptc-miR167f-5p,g-5p	IN3	AP	-4.17685	2.58721e-10	1.74637e-08
ptc-miR168a-3p,b-3p	IN3	AP	0.891929	0.0222624	0.15818
ptc-miR168a-5p,b-5p	IN3	AP	0.513135	0.308178	0.765003
ptc-miR171a-3p,b	IN3	AP	0.474595	0.399108	0.783592
ptc-miR171a-5p	IN3	AP	-1.22119	0.0637419	0.344206
ptc-miR171e-f,g-3p,h-3p,i	IN3	AP	-2.18358	0.000657182	0.00887196
ptc-miR171l-5p	IN3	AP	-0.710801	0.379265	0.783592
ptc-miR172a,b-3p,c,f	IN3	AP	3.06933	0.000401527	0.00602291
ptc-miR172d-e	IN3	AP	1.711	0.175269	0.6537
ptc-miR172g-3p,h-3p	IN3	AP	3.65147	0.000376516	0.00602291
ptc-miR172h-5p	IN3	AP	3.29767	4.03511e-08	1.8158e-06
ptc-miR319a-d	IN3	AP	-0.092621	0.810364	0.93348
ptc-miR319e-h	IN3	AP	-0.796706	0.13744	0.598527
ptc-miR319i	IN3	AP	-0.375884	0.398672	0.783592
ptc-miR3627a	IN3	AP	0.210977	0.900674	0.946359
ptc-miR390a-c,d-5p	IN3	AP	-2.07094	0.000147264	0.00397614
ptc-miR390d-3p	IN3	AP	-1.85161	0.0121273	0.0981427
ptc-miR393a-3p,b-3p	IN3	AP	0.897415	0.386333	0.783592
ptc-miR393a-5p,b-5p,c	IN3	AP	1.0243	0.280974	0.765003
ptc-miR394a-5p,b-5p	IN3	AP	1.06127	0.0259411	0.175103
ptc-miR395b-k	IN3	AP	-0.0643136	0.895303	0.946359
ptc-miR396a-b	IN3	AP	-1.42129	0.00114227	0.0128505
ptc-miR396c-d,e-5p	IN3	AP	0.250854	0.572313	0.869395
ptc-miR396e-3p	IN3	AP	1.17325	0.0123587	0.0981427
ptc-miR396f	IN3	AP	1.06234	0.128904	0.580066
ptc-miR396g-3p	IN3	AP	0.435527	0.644656	0.879077
ptc-miR396g-5p	IN3	AP	1.10924	0.0219877	0.15818
ptc-miR398a	IN3	AP	2.70276	0.248862	1
ptc-miR398b,c-3p	IN3	AP	-0.692126	0.179162	0.6537
ptc-miR399f-g	IN3	AP	-0.796082	0.457192	0.829442
ptc-miR403a-b,c-3p,d	IN3	AP	-0.105232	0.795412	0.93348
ptc-miR403c-5p	IN3	AP	-0.153693	0.770945	0.93348
ptc-miR408-3p	IN3	AP	0.360084	0.719872	0.923177
ptc-miR475a-3p,b-3p	IN3	AP	-0.0088266	0.985237	0.985741
ptc-miR475a-5p,b-5p,d-5p	IN3	AP	0.458273	0.345564	0.774196
ptc-miR477a-5p,b	IN3	AP	-0.853971	0.670111	0.895693
ptc-miR477e-3p	IN3	AP	-0.43849	0.551445	0.86564
ptc-miR482c-3p	IN3	AP	0.0439231	0.923309	0.951502
ptc-miR482c-5p	IN3	AP	0.536279	0.400503	0.783592
ptc-miR482d-3p	IN3	AP	-1.32516	0.0284228	0.182718
ptc-miR6421-3p	IN3	AP	-0.105754	0.796334	0.93348
ptc-miR6421-5p	IN3	AP	-0.382603	0.909964	1
ptc-miR6425a-5p,b-5p,c-5p,d-5p,e	IN3	AP	-0.342852	0.761541	0.93348
ptc-miR6427-3p	IN3	AP	2.39476	0.000274512	0.0059709
ptc-miR6427-5p	IN3	AP	1.61414	7.9976e-05	0.00269919
ptc-miR6457a	IN3	AP	1.06627	0.307648	0.765003
ptc-miR6457b	IN3	AP	-0.279571	0.81385	0.93348
ptc-miR6459a-3p	IN3	AP	-0.258366	0.50667	0.86564
ptc-miR6459a-5p	IN3	AP	0.920486	0.273125	0.765003
ptc-miR6462a-b,c-3p,d	IN3	AP	5.88553	0.000309602	0.0059709
ptc-miR6478	IN3	AP	0.484414	0.277348	0.765003
ptc-miR7817a	IN3	AP	0.190587	0.739428	0.924286
ptc-miR827	IN3	AP	-2.70286	0.400836	1
ptc-miR1444d-e	IN3	IN2	3.8368	0.0236761	0.932839
ptc-miR1450	IN3	IN2	0.321478	0.350428	0.988133
ptc-miR156a-f	IN3	IN2	-0.795468	0.585096	0.988133
ptc-miR156g-j	IN3	IN2	-0.792144	0.588727	0.988133
ptc-miR159a-b	IN3	IN2	-0.167621	0.646792	0.988133
ptc-miR159c	IN3	IN2	-0.974104	0.126015	0.988133
ptc-miR159d	IN3	IN2	-0.125186	0.701505	0.988133
ptc-miR159e	IN3	IN2	-0.675083	0.745482	0.988133
ptc-miR160a,b-5p,c-5p,d	IN3	IN2	-0.444116	0.380666	0.988133
ptc-miR160b-3p,c-3p	IN3	IN2	0.354846	0.686796	0.988133
ptc-miR160e-5p,f	IN3	IN2	-0.671258	0.198112	0.988133
ptc-miR162a-b	IN3	IN2	-0.624864	0.0905682	0.988133
ptc-miR164a-e	IN3	IN2	1.55694	0.000911716	0.089804
ptc-miR166a-m	IN3	IN2	-0.455687	0.274008	0.988133
ptc-miR166n-o,q	IN3	IN2	-0.0993097	0.796983	0.988133
ptc-miR166p	IN3	IN2	-0.922397	0.118794	0.988133
ptc-miR167a-d	IN3	IN2	-1.15556	0.248834	0.988133
ptc-miR167e	IN3	IN2	0.0207635	0.974052	0.988133
ptc-miR167f-3p,g-3p,h-3p	IN3	IN2	-1.38578	0.204102	0.988133
ptc-miR167f-5p,g-5p	IN3	IN2	-1.72372	0.147605	0.988133
ptc-miR168a-3p,b-3p	IN3	IN2	0.0387248	0.910107	0.988133
ptc-miR168a-5p,b-5p	IN3	IN2	-0.287805	0.567634	0.988133
ptc-miR171a-3p,b	IN3	IN2	0.720317	0.230156	0.988133
ptc-miR171a-5p	IN3	IN2	-0.356675	0.656175	0.988133
ptc-miR171e-f,g-3p,h-3p,i	IN3	IN2	0.86709	0.425696	0.988133
ptc-miR171l-5p	IN3	IN2	-1.16197	0.15952	0.988133
ptc-miR172a,b-3p,c,f	IN3	IN2	4.13224	0.000151297	0.0298054
ptc-miR172b-5p,g-5p	IN3	IN2	-0.199261	0.906382	0.988133
ptc-miR172d-e	IN3	IN2	1.25611	0.370261	0.988133
ptc-miR172g-3p,h-3p	IN3	IN2	1.3133	0.105944	0.988133
ptc-miR172h-5p	IN3	IN2	0.934008	0.0704642	0.988133
ptc-miR319a-d	IN3	IN2	-0.0695433	0.82188	0.988133
ptc-miR319e-h	IN3	IN2	0.0474364	0.922978	0.988133
ptc-miR319i	IN3	IN2	-0.182071	0.651839	0.988133
ptc-miR3627a	IN3	IN2	-1.38513	0.36544	0.988133
ptc-miR390a-c,d-5p	IN3	IN2	-0.422833	0.521101	0.988133
ptc-miR390d-3p	IN3	IN2	-0.192018	0.854266	0.988133
ptc-miR393a-3p,b-3p	IN3	IN2	1.44076	0.248192	0.988133
ptc-miR393a-5p,b-5p,c	IN3	IN2	2.26248	0.086723	0.988133
ptc-miR394a-5p,b-5p	IN3	IN2	0.964038	0.0120192	0.591945
ptc-miR395b-k	IN3	IN2	-0.688971	0.145567	0.988133
ptc-miR396a-b	IN3	IN2	-1.05941	0.0339877	0.988133
ptc-miR396c-d,e-5p	IN3	IN2	0.201579	0.614104	0.988133
ptc-miR396e-3p	IN3	IN2	1.4107	0.00285976	0.187791
ptc-miR396f	IN3	IN2	-0.441738	0.591213	0.988133
ptc-miR396g-3p	IN3	IN2	2.38885	0.0641371	0.988133
ptc-miR396g-5p	IN3	IN2	-0.0322618	0.954535	0.988133
ptc-miR398a	IN3	IN2	-0.340748	0.85358	0.988133
ptc-miR398b,c-3p	IN3	IN2	-0.528802	0.337134	0.988133
ptc-miR399f-g	IN3	IN2	0.632619	0.671492	0.988133
ptc-miR403a-b,c-3p,d	IN3	IN2	-0.170938	0.647047	0.988133
ptc-miR403c-5p	IN3	IN2	-0.551511	0.265819	0.988133
ptc-miR408-3p	IN3	IN2	0.207859	0.847595	0.988133
ptc-miR475a-3p,b-3p	IN3	IN2	-0.13122	0.770264	0.988133
ptc-miR475a-5p,b-5p,d-5p	IN3	IN2	-0.206633	0.659165	0.988133
ptc-miR477a-5p,b	IN3	IN2	-3.11503	0.0719289	0.988133
ptc-miR477e-3p	IN3	IN2	-0.648666	0.419209	0.988133
ptc-miR482c-3p	IN3	IN2	-0.160402	0.717607	0.988133
ptc-miR482c-5p	IN3	IN2	0.669422	0.257321	0.988133
ptc-miR482d-3p	IN3	IN2	0.0369097	0.962571	0.988133
ptc-miR536	IN3	IN2	-0.301549	0.940637	0.988133
ptc-miR6421-3p	IN3	IN2	-0.232283	0.557354	0.988133
ptc-miR6421-5p	IN3	IN2	-0.259088	0.948972	0.988133
ptc-miR6425a-5p,b-5p,c-5p,d-5p,e	IN3	IN2	-0.0329769	0.980119	0.988133
ptc-miR6427-3p	IN3	IN2	0.466845	0.38222	0.988133
ptc-miR6427-5p	IN3	IN2	-0.0251226	0.942102	0.988133
ptc-miR6457a	IN3	IN2	0.192541	0.859934	0.988133
ptc-miR6457b	IN3	IN2	-0.451347	0.726771	0.988133
ptc-miR6459a-3p	IN3	IN2	0.0261886	0.945162	0.988133
ptc-miR6459a-5p	IN3	IN2	0.311644	0.723453	0.988133
ptc-miR6462a-b,c-3p,d	IN3	IN2	1.746	0.17455	0.988133
ptc-miR6478	IN3	IN2	-0.207504	0.633947	0.988133
ptc-miR7817a	IN3	IN2	0.735348	0.229555	0.988133
ptc-miR1444d-e	IN4	AP	0.611666	0.499896	0.839109
ptc-miR1450	IN4	AP	0.396826	0.380719	0.770565
ptc-miR156a-f	IN4	AP	-0.0451778	0.971491	0.995785
ptc-miR156g-j	IN4	AP	0.913959	0.547122	0.881079
ptc-miR159a-b	IN4	AP	-0.250367	0.403925	0.770565
ptc-miR159c	IN4	AP	-1.53794	0.000866634	0.00811767
ptc-miR159d	IN4	AP	-0.995033	0.00293924	0.0202481
ptc-miR159e	IN4	AP	2.33259	0.173501	0.500329
ptc-miR160a,b-5p,c-5p,d	IN4	AP	-0.456791	0.226577	0.610772
ptc-miR160b-3p,c-3p	IN4	AP	0.862695	0.31614	0.709882
ptc-miR160e-5p,f	IN4	AP	-0.431544	0.34144	0.729976
ptc-miR162a-b	IN4	AP	-1.08428	0.000727897	0.0075216
ptc-miR164a-e	IN4	AP	1.48236	0.00206847	0.0170994
ptc-miR166a-m	IN4	AP	-0.00199338	0.994797	0.995785
ptc-miR166n-o,q	IN4	AP	-0.637754	0.0867013	0.313379
ptc-miR166p	IN4	AP	-0.0444661	0.915238	0.985036
ptc-miR167a-d	IN4	AP	-4.19307	3.75425e-20	4.65527e-18
ptc-miR167e	IN4	AP	-1.04732	0.0750646	0.282061
ptc-miR167f-3p,g-3p,h-3p	IN4	AP	0.39069	0.720923	0.982619
ptc-miR167f-5p,g-5p	IN4	AP	-4.12854	1.7492e-12	1.0845e-10
ptc-miR168a-3p,b-3p	IN4	AP	0.994756	0.00238242	0.0173776
ptc-miR168a-5p,b-5p	IN4	AP	0.352748	0.395874	0.770565
ptc-miR171a-3p,b	IN4	AP	0.803391	0.127913	0.428681
ptc-miR171a-5p	IN4	AP	-0.84996	0.142469	0.458245
ptc-miR171e-f,g-3p,h-3p,i	IN4	AP	-2.32297	0.000447341	0.00504275
ptc-miR171l-5p	IN4	AP	-0.82334	0.272857	0.690495
ptc-miR172a,b-3p,c,f	IN4	AP	3.97396	1.55162e-08	3.84801e-07
ptc-miR172b-5p,g-5p	IN4	AP	4.97374	0.00487059	0.0303198
ptc-miR172d-e	IN4	AP	2.73635	0.00489028	0.0303198
ptc-miR172g-3p,h-3p	IN4	AP	4.47321	5.1834e-08	1.07124e-06
ptc-miR172h-5p	IN4	AP	3.62034	8.12929e-12	3.36011e-10
ptc-miR319a-d	IN4	AP	-0.0466824	0.886227	0.985036
ptc-miR319e-h	IN4	AP	-1.49556	2.15087e-06	2.96342e-05
ptc-miR319i	IN4	AP	-0.466509	0.17283	0.500329
ptc-miR3627a	IN4	AP	-0.248655	0.893979	1
ptc-miR390a-c,d-5p	IN4	AP	-2.31731	3.80049e-07	6.73231e-06
ptc-miR390d-3p	IN4	AP	-1.84149	0.00639181	0.0360265
ptc-miR393a-3p,b-3p	IN4	AP	1.62458	0.0682931	0.264636
ptc-miR393a-5p,b-5p,c	IN4	AP	1.43363	0.0884538	0.313379
ptc-miR394a-5p,b-5p	IN4	AP	1.47654	0.00228871	0.0173776
ptc-miR395b-k	IN4	AP	0.326034	0.440466	0.779563
ptc-miR396a-b	IN4	AP	-0.10965	0.82409	0.982619
ptc-miR396c-d,e-5p	IN4	AP	0.441871	0.284364	0.705222
ptc-miR396e-3p	IN4	AP	2.11263	4.08916e-09	1.26764e-07
ptc-miR396f	IN4	AP	0.551376	0.410275	0.77082
ptc-miR396g-3p	IN4	AP	1.01842	0.171086	0.500329
ptc-miR396g-5p	IN4	AP	1.3854	0.000916511	0.00811767
ptc-miR398a	IN4	AP	3.51185	0.0583666	0.241249
ptc-miR398b,c-3p	IN4	AP	0.198434	0.647108	0.940399
ptc-miR399f-g	IN4	AP	-0.789129	0.388881	0.770565
ptc-miR403a-b,c-3p,d	IN4	AP	-0.00193889	0.995785	0.995785
ptc-miR403c-5p	IN4	AP	-0.64254	0.144125	0.458245
ptc-miR408-3p	IN4	AP	0.244683	0.785631	0.982619
ptc-miR475a-3p,b-3p	IN4	AP	0.330037	0.426833	0.779167
ptc-miR475a-5p,b-5p,d-5p	IN4	AP	-0.262443	0.594372	0.900677
ptc-miR477a-5p,b	IN4	AP	-0.27121	0.868252	1
ptc-miR477e-3p	IN4	AP	-0.14054	0.823394	0.982619
ptc-miR482c-3p	IN4	AP	0.262378	0.500759	0.839109
ptc-miR482c-5p	IN4	AP	0.152391	0.79749	0.982619
ptc-miR482d-3p	IN4	AP	-0.597884	0.259118	0.669388
ptc-miR536	IN4	AP	3.49862	0.155548	1
ptc-miR6421-3p	IN4	AP	-0.167601	0.675518	0.962807
ptc-miR6421-5p	IN4	AP	-1.33169	0.712349	1
ptc-miR6425a-5p,b-5p,c-5p,d-5p,e	IN4	AP	-0.537797	0.602872	0.900677
ptc-miR6427-3p	IN4	AP	2.79824	1.15678e-06	1.79301e-05
ptc-miR6427-5p	IN4	AP	1.60775	1.61072e-05	0.000199729
ptc-miR6457a	IN4	AP	2.03575	0.0117446	0.0633185
ptc-miR6457b	IN4	AP	-0.206933	0.862511	0.985036
ptc-miR6459a-3p	IN4	AP	-0.305548	0.44258	0.779563
ptc-miR6459a-5p	IN4	AP	0.807788	0.326317	0.709882
ptc-miR6462a-b,c-3p,d	IN4	AP	5.47919	0.151356	0.469203
ptc-miR6478	IN4	AP	0.177309	0.698239	0.982619
ptc-miR7817a	IN4	AP	0.610061	0.216205	0.595766
ptc-miR827	IN4	AP	-0.436109	0.858363	1
ptc-miR1444d-e	IN4	IN2	3.79935	0.0200334	0.422706
ptc-miR1450	IN4	IN2	0.374896	0.416741	0.984922
ptc-miR156a-f	IN4	IN2	-0.578501	0.647207	0.984922
ptc-miR156g-j	IN4	IN2	-0.610587	0.640867	0.984922
ptc-miR159a-b	IN4	IN2	-0.349893	0.331469	0.984922
ptc-miR159c	IN4	IN2	-0.832061	0.170697	0.984922
ptc-miR159d	IN4	IN2	-0.334617	0.306107	0.984922
ptc-miR159e	IN4	IN2	0.0359845	0.98689	0.99255
ptc-miR160a,b-5p,c-5p,d	IN4	IN2	-0.351464	0.429956	0.984922
ptc-miR160b-3p,c-3p	IN4	IN2	0.0247038	0.976944	0.99255
ptc-miR160e-5p,f	IN4	IN2	-0.28996	0.56401	0.984922
ptc-miR162a-b	IN4	IN2	-1.16747	0.00178301	0.0752431
ptc-miR164a-e	IN4	IN2	2.16018	7.65465e-07	5.38377e-05
ptc-miR166a-m	IN4	IN2	-0.801996	0.0411105	0.614936
ptc-miR166n-o,q	IN4	IN2	-0.55554	0.186706	0.984922
ptc-miR166p	IN4	IN2	-0.739931	0.138036	0.984922
ptc-miR167a-d	IN4	IN2	0.405254	0.634381	0.984922
ptc-miR167e	IN4	IN2	0.88858	0.137118	0.984922
ptc-miR167f-3p,g-3p,h-3p	IN4	IN2	-0.52801	0.568137	0.984922
ptc-miR167f-5p,g-5p	IN4	IN2	-1.78901	0.110196	0.968807
ptc-miR168a-3p,b-3p	IN4	IN2	0.0775904	0.825618	0.99255
ptc-miR168a-5p,b-5p	IN4	IN2	-0.506139	0.304246	0.984922
ptc-miR171a-3p,b	IN4	IN2	0.988951	0.0907413	0.870291
ptc-miR171a-5p	IN4	IN2	-0.0185946	0.979424	0.99255
ptc-miR171e-f,g-3p,h-3p,i	IN4	IN2	0.708363	0.526601	0.984922
ptc-miR171l-5p	IN4	IN2	-1.39138	0.0721947	0.732049
ptc-miR172a,b-3p,c,f	IN4	IN2	4.97456	1.57685e-07	1.66357e-05
ptc-miR172b-5p,g-5p	IN4	IN2	0.573951	0.621483	0.984922
ptc-miR172d-e	IN4	IN2	2.23555	0.035599	0.614936
ptc-miR172g-3p,h-3p	IN4	IN2	2.02806	0.00116423	0.061413
ptc-miR172h-5p	IN4	IN2	1.16278	0.0121789	0.321219
ptc-miR319a-d	IN4	IN2	-0.104428	0.73665	0.984922
ptc-miR319e-h	IN4	IN2	-0.692523	0.0510699	0.614936
ptc-miR319i	IN4	IN2	-0.335017	0.350518	0.984922
ptc-miR3627a	IN4	IN2	-1.83054	0.243285	0.984922
ptc-miR390a-c,d-5p	IN4	IN2	-0.711758	0.260946	0.984922
ptc-miR390d-3p	IN4	IN2	-0.227748	0.813145	0.99255
ptc-miR393a-3p,b-3p	IN4	IN2	2.07344	0.0492428	0.614936
ptc-miR393a-5p,b-5p,c	IN4	IN2	2.56441	0.0275959	0.529339
ptc-miR394a-5p,b-5p	IN4	IN2	1.30885	0.00566973	0.170902
ptc-miR395b-k	IN4	IN2	-0.359037	0.421183	0.984922
ptc-miR396a-b	IN4	IN2	0.192569	0.743033	0.984922
ptc-miR396c-d,e-5p	IN4	IN2	0.337785	0.435858	0.984922
ptc-miR396e-3p	IN4	IN2	2.26314	1.01819e-08	2.14838e-06
ptc-miR396f	IN4	IN2	-0.935011	0.255893	0.984922
ptc-miR396g-3p	IN4	IN2	2.96745	0.00520626	0.170902
ptc-miR396g-5p	IN4	IN2	0.153306	0.776631	0.99255
ptc-miR398a	IN4	IN2	0.455319	0.754236	0.984922
ptc-miR398b,c-3p	IN4	IN2	0.259478	0.598477	0.984922
ptc-miR399f-g	IN4	IN2	0.603403	0.634737	0.984922
ptc-miR403a-b,c-3p,d	IN4	IN2	-0.153975	0.692932	0.984922
ptc-miR403c-5p	IN4	IN2	-1.09755	0.0182574	0.422706
ptc-miR408-3p	IN4	IN2	0.0355087	0.97052	0.99255
ptc-miR475a-3p,b-3p	IN4	IN2	0.136006	0.747855	0.984922
ptc-miR475a-5p,b-5p,d-5p	IN4	IN2	-0.997203	0.0470945	0.614936
ptc-miR477a-5p,b	IN4	IN2	-2.61436	0.072858	0.732049
ptc-miR477e-3p	IN4	IN2	-0.453335	0.525571	0.984922
ptc-miR482c-3p	IN4	IN2	-0.0112408	0.978379	0.99255
ptc-miR482c-5p	IN4	IN2	0.230161	0.686084	0.984922
ptc-miR482d-3p	IN4	IN2	0.701492	0.310078	0.984922
ptc-miR536	IN4	IN2	1.7946	0.438569	0.984922
ptc-miR6421-3p	IN4	IN2	-0.373477	0.386702	0.984922
ptc-miR6421-5p	IN4	IN2	-1.27682	0.754349	0.984922
ptc-miR6425a-5p,b-5p,c-5p,d-5p,e	IN4	IN2	-0.269645	0.819477	0.99255
ptc-miR6427-3p	IN4	IN2	0.801597	0.10776	0.968807
ptc-miR6427-5p	IN4	IN2	-0.110142	0.756732	0.984922
ptc-miR6457a	IN4	IN2	1.1445	0.179877	0.984922
ptc-miR6457b	IN4	IN2	-0.401701	0.752149	0.984922
ptc-miR6459a-3p	IN4	IN2	-0.0941844	0.826852	0.99255
ptc-miR6459a-5p	IN4	IN2	0.117917	0.889832	0.99255
ptc-miR6462a-b,c-3p,d	IN4	IN2	1.30615	0.370395	0.984922
ptc-miR6478	IN4	IN2	-0.580387	0.259585	0.984922
ptc-miR7817a	IN4	IN2	1.07955	0.052459	0.614936
ptc-miR1444d-e	IN4	IN3	-0.127705	0.876268	0.998605
ptc-miR1450	IN4	IN3	-0.0469434	0.924714	0.998605
ptc-miR156a-f	IN4	IN3	0.111635	0.933602	0.998605
ptc-miR156g-j	IN4	IN3	0.144481	0.916963	0.998605
ptc-miR159a-b	IN4	IN3	-0.287246	0.472472	0.998605
ptc-miR159c	IN4	IN3	0.076898	0.898455	0.998605
ptc-miR159d	IN4	IN3	-0.298607	0.46944	0.998605
ptc-miR159e	IN4	IN3	0.628951	0.702061	0.998605
ptc-miR160a,b-5p,c-5p,d	IN4	IN3	-0.0312251	0.953355	0.998605
ptc-miR160b-3p,c-3p	IN4	IN3	-0.471846	0.563837	0.998605
ptc-miR160e-5p,f	IN4	IN3	0.270646	0.611251	0.998605
ptc-miR162a-b	IN4	IN3	-0.619703	0.155294	0.998605
ptc-miR164a-e	IN4	IN3	0.49863	0.242864	0.998605
ptc-miR166a-m	IN4	IN3	-0.446549	0.338612	0.998605
ptc-miR166n-o,q	IN4	IN3	-0.585615	0.233763	0.998605
ptc-miR166p	IN4	IN3	0.0674167	0.910003	0.998605
ptc-miR167a-d	IN4	IN3	1.44622	0.0678584	0.998605
ptc-miR167e	IN4	IN3	0.791963	0.152825	0.998605
ptc-miR167f-3p,g-3p,h-3p	IN4	IN3	0.793908	0.443309	0.998605
ptc-miR167f-5p,g-5p	IN4	IN3	-0.107379	0.924725	0.998605
ptc-miR168a-3p,b-3p	IN4	IN3	-0.0707587	0.863347	0.998605
ptc-miR168a-5p,b-5p	IN4	IN3	-0.33759	0.555087	0.998605
ptc-miR171a-3p,b	IN4	IN3	0.165067	0.766893	0.998605
ptc-miR171a-5p	IN4	IN3	0.204076	0.782466	0.998605
ptc-miR171e-f,g-3p,h-3p,i	IN4	IN3	-0.305748	0.747078	0.998605
ptc-miR171l-5p	IN4	IN3	-0.293533	0.729342	0.998605
ptc-miR172a,b-3p,c,f	IN4	IN3	0.728028	0.368383	0.998605
ptc-miR172b-5p,g-5p	IN4	IN3	0.646606	0.629348	0.998605
ptc-miR172d-e	IN4	IN3	0.817801	0.377909	0.998605
ptc-miR172g-3p,h-3p	IN4	IN3	0.606579	0.339984	0.998605
ptc-miR172h-5p	IN4	IN3	0.126463	0.792918	0.998605
ptc-miR319a-d	IN4	IN3	-0.129268	0.723836	0.998605
ptc-miR319e-h	IN4	IN3	-0.862352	0.125742	0.998605
ptc-miR319i	IN4	IN3	-0.246517	0.58665	0.998605
ptc-miR3627a	IN4	IN3	-0.689478	0.687843	0.998605
ptc-miR390a-c,d-5p	IN4	IN3	-0.438883	0.522168	0.998605
ptc-miR390d-3p	IN4	IN3	-0.133797	0.881489	0.998605
ptc-miR393a-3p,b-3p	IN4	IN3	0.561971	0.454067	0.998605
ptc-miR393a-5p,b-5p,c	IN4	IN3	0.21625	0.774568	0.998605
ptc-miR394a-5p,b-5p	IN4	IN3	0.223881	0.666809	0.998605
ptc-miR395b-k	IN4	IN3	0.230848	0.644325	0.998605
ptc-miR396a-b	IN4	IN3	1.16269	0.0559803	0.998605
ptc-miR396c-d,e-5p	IN4	IN3	-0.00245319	0.996248	0.998605
ptc-miR396e-3p	IN4	IN3	0.771646	0.0905138	0.998605
ptc-miR396f	IN4	IN3	-0.666892	0.402951	0.998605
ptc-miR396g-3p	IN4	IN3	0.406891	0.602394	0.998605
ptc-miR396g-5p	IN4	IN3	0.103986	0.854816	0.998605
ptc-miR398a	IN4	IN3	0.559892	0.672935	0.998605
ptc-miR398b,c-3p	IN4	IN3	0.718	0.158507	0.998605
ptc-miR399f-g	IN4	IN3	-0.124301	0.911323	0.998605
ptc-miR403a-b,c-3p,d	IN4	IN3	-0.0899307	0.825027	0.998605
ptc-miR403c-5p	IN4	IN3	-0.61998	0.315178	0.998605
ptc-miR408-3p	IN4	IN3	-0.243739	0.796363	0.998605
ptc-miR475a-3p,b-3p	IN4	IN3	0.166192	0.715105	0.998605
ptc-miR475a-5p,b-5p,d-5p	IN4	IN3	-0.906348	0.0833411	0.998605
ptc-miR477a-5p,b	IN4	IN3	0.539623	0.797121	0.998605
ptc-miR477e-3p	IN4	IN3	0.138984	0.855515	0.998605
ptc-miR482c-3p	IN4	IN3	0.0402842	0.927494	0.998605
ptc-miR482c-5p	IN4	IN3	-0.556841	0.319451	0.998605
ptc-miR482d-3p	IN4	IN3	0.576432	0.38239	0.998605
ptc-miR536	IN4	IN3	2.0845	0.333921	0.998605
ptc-miR6421-3p	IN4	IN3	-0.228107	0.64262	0.998605
ptc-miR6421-5p	IN4	IN3	-1.10232	0.785361	0.998605
ptc-miR6425a-5p,b-5p,c-5p,d-5p,e	IN4	IN3	-0.339872	0.756407	0.998605
ptc-miR6427-3p	IN4	IN3	0.220478	0.67828	0.998605
ptc-miR6427-5p	IN4	IN3	-0.181678	0.651044	0.998605
ptc-miR6457a	IN4	IN3	0.773866	0.314924	0.998605
ptc-miR6457b	IN4	IN3	-0.125645	0.924105	0.998605
ptc-miR6459a-3p	IN4	IN3	-0.220048	0.64084	0.998605
ptc-miR6459a-5p	IN4	IN3	-0.289986	0.693723	0.998605
ptc-miR6462a-b,c-3p,d	IN4	IN3	-0.602883	0.576452	0.998605
ptc-miR6478	IN4	IN3	-0.497017	0.390496	0.998605
ptc-miR7817a	IN4	IN3	0.232547	0.692063	0.998605
ptc-miR1444d-e	IN5	AP	1.29146	0.142044	0.349648
ptc-miR1450	IN5	AP	0.721954	0.0286746	0.0949229
ptc-miR156a-f	IN5	AP	-0.09801	0.945342	1
ptc-miR156g-j	IN5	AP	1.0036	0.525754	1
ptc-miR159a-b	IN5	AP	-0.369946	0.206348	0.471653
ptc-miR159c	IN5	AP	-1.01208	0.035474	0.106422
ptc-miR159d	IN5	AP	-0.723847	0.0198649	0.0733472
ptc-miR159e	IN5	AP	1.93301	0.231562	0.505226
ptc-miR160a,b-5p,c-5p,d	IN5	AP	-1.07229	0.0141729	0.0591566
ptc-miR160b-3p,c-3p	IN5	AP	-0.0844551	0.937281	0.944973
ptc-miR160e-5p,f	IN5	AP	-0.794707	0.0985341	0.255656
ptc-miR162a-b	IN5	AP	-0.656198	0.0313622	0.0971215
ptc-miR164a-e	IN5	AP	2.218	2.43456e-06	2.33717e-05
ptc-miR166a-m	IN5	AP	-0.102043	0.676865	0.77356
ptc-miR166n-o,q	IN5	AP	-0.945753	0.00457672	0.0231245
ptc-miR166p	IN5	AP	-0.263684	0.534161	0.686407
ptc-miR167a-d	IN5	AP	-4.02666	7.32452e-35	7.03154e-33
ptc-miR167e	IN5	AP	-0.0396946	0.944973	0.944973
ptc-miR167f-3p,g-3p,h-3p	IN5	AP	0.985405	0.354489	0.573513
ptc-miR167f-5p,g-5p	IN5	AP	-3.0987	1.34922e-07	2.15875e-06
ptc-miR168a-3p,b-3p	IN5	AP	1.06377	0.000105301	0.000777607
ptc-miR168a-5p,b-5p	IN5	AP	0.339736	0.303022	0.564769
ptc-miR171a-3p,b	IN5	AP	0.398811	0.536255	0.686407
ptc-miR171a-5p	IN5	AP	-1.6757	0.00598214	0.0287143
ptc-miR171e-f,g-3p,h-3p,i	IN5	AP	-1.91552	0.00432057	0.023043
ptc-miR171l-5p	IN5	AP	0.604398	0.4239	0.635851
ptc-miR172a,b-3p,c,f	IN5	AP	3.9577	1.57631e-08	5.0442e-07
ptc-miR172b-5p,g-5p	IN5	AP	4.45127	0.0361986	1
ptc-miR172d-e	IN5	AP	2.32136	0.0302986	0.0969556
ptc-miR172g-3p,h-3p	IN5	AP	4.2295	3.40336e-06	2.97021e-05
ptc-miR172h-5p	IN5	AP	3.2235	3.15765e-08	7.57837e-07
ptc-miR2111a-b	IN5	AP	1.42262	0.724832	1
ptc-miR319a-d	IN5	AP	-0.24008	0.409092	0.623378
ptc-miR319e-h	IN5	AP	-1.09324	0.00132922	0.0079753
ptc-miR319i	IN5	AP	-0.490854	0.125249	0.316419
ptc-miR3627a	IN5	AP	2.93035	0.0186723	0.0717015
ptc-miR390a-c,d-5p	IN5	AP	-2.26475	4.00212e-08	7.68408e-07
ptc-miR390d-3p	IN5	AP	-0.724026	0.26644	0.522004
ptc-miR393a-3p,b-3p	IN5	AP	2.28366	0.0092228	0.0421614
ptc-miR393a-5p,b-5p,c	IN5	AP	1.92062	0.0162239	0.0648955
ptc-miR394a-5p,b-5p	IN5	AP	1.71926	8.21264e-05	0.000657011
ptc-miR395b-k	IN5	AP	0.191089	0.6538	0.756203
ptc-miR396a-b	IN5	AP	0.728803	0.0217759	0.0774254
ptc-miR396c-d,e-5p	IN5	AP	1.02776	0.00145941	0.00824136
ptc-miR396e-3p	IN5	AP	2.66877	1.1643e-15	5.58862e-14
ptc-miR396f	IN5	AP	2.02043	0.000469843	0.00322178
ptc-miR396g-3p	IN5	AP	1.61496	0.0230526	0.0790374
ptc-miR396g-5p	IN5	AP	1.72569	1.87414e-06	1.99908e-05
ptc-miR398a	IN5	AP	5.87026	0.000531502	0.00340161
ptc-miR398b,c-3p	IN5	AP	0.142155	0.753721	0.851262
ptc-miR399f-g	IN5	AP	-0.880285	0.376189	0.592035
ptc-miR403a-b,c-3p,d	IN5	AP	-0.192775	0.557595	0.700681
ptc-miR403c-5p	IN5	AP	-0.262994	0.487644	0.684932
ptc-miR408-3p	IN5	AP	0.83966	0.324235	0.564769
ptc-miR475a-3p,b-3p	IN5	AP	0.398674	0.339977	0.564769
ptc-miR475a-5p,b-5p,d-5p	IN5	AP	-0.592835	0.264592	0.522004
ptc-miR477a-5p,b	IN5	AP	0.301216	0.860781	1
ptc-miR477e-3p	IN5	AP	-0.365559	0.562005	0.700681
ptc-miR482c-3p	IN5	AP	0.0960739	0.808164	0.871728
ptc-miR482c-5p	IN5	AP	-0.0569045	0.927946	0.944973
ptc-miR482d-3p	IN5	AP	-0.399088	0.446079	0.658824
ptc-miR536	IN5	AP	2.26002	0.570412	1
ptc-miR6421-3p	IN5	AP	-0.221964	0.492295	0.684932
ptc-miR6421-5p	IN5	AP	-0.0165337	0.996046	1
ptc-miR6425a-5p,b-5p,c-5p,d-5p,e	IN5	AP	0.576574	0.531974	0.686407
ptc-miR6427-3p	IN5	AP	2.85573	3.12173e-07	4.28122e-06
ptc-miR6427-5p	IN5	AP	1.6577	1.03228e-06	1.23873e-05
ptc-miR6457a	IN5	AP	1.76726	0.063636	0.179678
ptc-miR6457b	IN5	AP	-1.26552	0.310888	0.564769
ptc-miR6459a-3p	IN5	AP	-0.290292	0.341215	0.564769
ptc-miR6459a-5p	IN5	AP	0.821943	0.358445	0.573513
ptc-miR6462a-b,c-3p,d	IN5	AP	5.41933	0.155691	0.373658
ptc-miR6478	IN5	AP	-0.0797538	0.787431	0.859015
ptc-miR7817a	IN5	AP	0.245999	0.602823	0.723388
ptc-miR827	IN5	AP	-1.15126	0.68554	1
ptc-miR1444d-e	IN5	IN2	4.51736	0.00420743	0.0522803
ptc-miR1450	IN5	IN2	0.714777	0.0221383	0.125912
ptc-miR156a-f	IN5	IN2	-0.561144	0.698827	1
ptc-miR156g-j	IN5	IN2	-0.517957	0.708567	1
ptc-miR159a-b	IN5	IN2	-0.457767	0.166786	0.551682
ptc-miR159c	IN5	IN2	-0.32916	0.586606	0.796734
ptc-miR159d	IN5	IN2	-0.0629326	0.821072	0.945791
ptc-miR159e	IN5	IN2	-0.349203	0.867703	0.954892
ptc-miR160a,b-5p,c-5p,d	IN5	IN2	-0.997402	0.0363464	0.183751
ptc-miR160b-3p,c-3p	IN5	IN2	-0.967645	0.349619	0.665264
ptc-miR160e-5p,f	IN5	IN2	-0.674423	0.196095	0.551682
ptc-miR162a-b	IN5	IN2	-0.697695	0.0540595	0.245971
ptc-miR164a-e	IN5	IN2	2.87341	5.45819e-12	2.48348e-10
ptc-miR166a-m	IN5	IN2	-0.884667	0.00835303	0.0691635
ptc-miR166n-o,q	IN5	IN2	-0.88036	0.0138283	0.0967983
ptc-miR166p	IN5	IN2	-0.935386	0.0611073	0.26297
ptc-miR167a-d	IN5	IN2	0.567306	0.468942	0.704959
ptc-miR167e	IN5	IN2	1.943	0.000826559	0.0125361
ptc-miR167f-3p,g-3p,h-3p	IN5	IN2	0.109386	0.906602	0.954892
ptc-miR167f-5p,g-5p	IN5	IN2	-0.82939	0.46721	0.704959
ptc-miR168a-3p,b-3p	IN5	IN2	0.165934	0.571809	0.788403
ptc-miR168a-5p,b-5p	IN5	IN2	-0.521274	0.195382	0.551682
ptc-miR171a-3p,b	IN5	IN2	0.567758	0.419194	0.704959
ptc-miR171a-5p	IN5	IN2	-0.835277	0.294199	0.65874
ptc-miR171e-f,g-3p,h-3p,i	IN5	IN2	1.07424	0.344597	0.665264
ptc-miR171l-5p	IN5	IN2	0.0764997	0.923412	0.954892
ptc-miR172a,b-3p,c,f	IN5	IN2	4.95185	1.44315e-07	4.37756e-06
ptc-miR172b-5p,g-5p	IN5	IN2	0.0328176	0.981172	1
ptc-miR172d-e	IN5	IN2	1.81137	0.125386	0.441996
ptc-miR172g-3p,h-3p	IN5	IN2	1.80651	0.0114156	0.0865682
ptc-miR172h-5p	IN5	IN2	0.773596	0.126285	0.441996
ptc-miR2111a-b	IN5	IN2	0.661973	0.870006	1
ptc-miR319a-d	IN5	IN2	-0.280558	0.299065	0.65874
ptc-miR319e-h	IN5	IN2	-0.298903	0.390507	0.683387
ptc-miR319i	IN5	IN2	-0.33791	0.323173	0.665264
ptc-miR3627a	IN5	IN2	1.19546	0.32591	0.665264
ptc-miR390a-c,d-5p	IN5	IN2	-0.685128	0.252213	0.651264
ptc-miR390d-3p	IN5	IN2	0.889936	0.329554	0.665264
ptc-miR393a-3p,b-3p	IN5	IN2	2.73793	0.00836043	0.0691635
ptc-miR393a-5p,b-5p,c	IN5	IN2	3.04642	0.00637554	0.0644638
ptc-miR394a-5p,b-5p	IN5	IN2	1.52336	0.000109836	0.00249878
ptc-miR395b-k	IN5	IN2	-0.473132	0.296044	0.65874
ptc-miR396a-b	IN5	IN2	1.02166	0.0178347	0.108197
ptc-miR396c-d,e-5p	IN5	IN2	0.938752	0.00459607	0.0522803
ptc-miR396e-3p	IN5	IN2	2.81384	2.7999e-15	2.5479e-13
ptc-miR396f	IN5	IN2	0.556484	0.651837	0.81426
ptc-miR396g-3p	IN5	IN2	3.55666	0.000523016	0.00951889
ptc-miR396g-5p	IN5	IN2	0.522057	0.290691	0.65874
ptc-miR398a	IN5	IN2	2.85833	0.044017	0.210818
ptc-miR398b,c-3p	IN5	IN2	0.194608	0.695098	0.843386
ptc-miR399f-g	IN5	IN2	0.575305	0.68429	1
ptc-miR403a-b,c-3p,d	IN5	IN2	-0.318842	0.357874	0.665264
ptc-miR403c-5p	IN5	IN2	-0.693636	0.0860026	0.340271
ptc-miR408-3p	IN5	IN2	0.673231	0.467943	0.704959
ptc-miR475a-3p,b-3p	IN5	IN2	0.200453	0.632385	0.81426
ptc-miR475a-5p,b-5p,d-5p	IN5	IN2	-1.29439	0.0168167	0.108197
ptc-miR477a-5p,b	IN5	IN2	-2.00357	0.199729	0.551682
ptc-miR477e-3p	IN5	IN2	-0.645378	0.372495	0.665264
ptc-miR482c-3p	IN5	IN2	-0.185508	0.653198	0.81426
ptc-miR482c-5p	IN5	IN2	-0.0025788	0.996628	0.996628
ptc-miR482d-3p	IN5	IN2	0.889899	0.20006	0.551682
ptc-miR536	IN5	IN2	0.501064	0.885508	1
ptc-miR6421-3p	IN5	IN2	-0.412548	0.247992	0.651264
ptc-miR6421-5p	IN5	IN2	-0.087651	0.982633	1
ptc-miR6425a-5p,b-5p,c-5p,d-5p,e	IN5	IN2	0.856766	0.419898	0.704959
ptc-miR6427-3p	IN5	IN2	0.86932	0.0635751	0.26297
ptc-miR6427-5p	IN5	IN2	-0.0436957	0.889421	0.954892
ptc-miR6457a	IN5	IN2	0.895069	0.37284	0.665264
ptc-miR6457b	IN5	IN2	-1.49134	0.260769	0.651264
ptc-miR6459a-3p	IN5	IN2	-0.0571374	0.868503	0.954892
ptc-miR6459a-5p	IN5	IN2	0.0984131	0.915225	0.954892
ptc-miR6462a-b,c-3p,d	IN5	IN2	1.22777	0.434125	0.704959
ptc-miR6478	IN5	IN2	-0.799669	0.0317186	0.169788
ptc-miR7817a	IN5	IN2	0.726479	0.182333	0.551682
ptc-miR1444d-e	IN5	IN3	0.517351	0.510636	0.97903
ptc-miR1450	IN5	IN3	0.238391	0.529322	0.97903
ptc-miR156a-f	IN5	IN3	0.0139358	0.992212	0.992212
ptc-miR156g-j	IN5	IN3	0.166983	0.902989	0.97903
ptc-miR159a-b	IN5	IN3	-0.449942	0.270813	0.97903
ptc-miR159c	IN5	IN3	0.51518	0.386424	0.97903
ptc-miR159d	IN5	IN3	-0.104815	0.794563	0.97903
ptc-miR159e	IN5	IN3	0.302044	0.845817	0.97903
ptc-miR160a,b-5p,c-5p,d	IN5	IN3	-0.72712	0.209739	0.97903
ptc-miR160b-3p,c-3p	IN5	IN3	-1.46819	0.106662	0.97903
ptc-miR160e-5p,f	IN5	IN3	-0.144533	0.796526	0.97903
ptc-miR162a-b	IN5	IN3	-0.245388	0.589274	0.97903
ptc-miR164a-e	IN5	IN3	1.16334	0.0096518	0.52361
ptc-miR166a-m	IN5	IN3	-0.61443	0.17197	0.97903
ptc-miR166n-o,q	IN5	IN3	-0.964445	0.0414436	0.861459
ptc-miR166p	IN5	IN3	-0.198961	0.7399	0.97903
ptc-miR167a-d	IN5	IN3	1.55968	0.0272349	0.844283
ptc-miR167e	IN5	IN3	1.78743	0.00152479	0.165439
ptc-miR167f-3p,g-3p,h-3p	IN5	IN3	1.36829	0.160735	0.97903
ptc-miR167f-5p,g-5p	IN5	IN3	0.790996	0.458824	0.97903
ptc-miR168a-3p,b-3p	IN5	IN3	-0.0415166	0.916261	0.97903
ptc-miR168a-5p,b-5p	IN5	IN3	-0.416779	0.423315	0.97903
ptc-miR171a-3p,b	IN5	IN3	-0.298339	0.644869	0.97903
ptc-miR171a-5p	IN5	IN3	-0.607799	0.432305	0.97903
ptc-miR171e-f,g-3p,h-3p,i	IN5	IN3	0.0855476	0.925889	0.97903
ptc-miR171l-5p	IN5	IN3	1.04891	0.208857	0.97903
ptc-miR172a,b-3p,c,f	IN5	IN3	0.744087	0.338893	0.97903
ptc-miR172b-5p,g-5p	IN5	IN3	0.150386	0.91925	0.97903
ptc-miR172d-e	IN5	IN3	0.39755	0.675898	0.97903
ptc-miR172g-3p,h-3p	IN5	IN3	0.370377	0.583308	0.97903
ptc-miR172h-5p	IN5	IN3	-0.325267	0.531132	0.97903
ptc-miR2111a-b	IN5	IN3	1.09978	0.785732	0.97903
ptc-miR319a-d	IN5	IN3	-0.366939	0.313228	0.97903
ptc-miR319e-h	IN5	IN3	-0.52894	0.349266	0.97903
ptc-miR319i	IN5	IN3	-0.306976	0.490714	0.97903
ptc-miR3627a	IN5	IN3	2.4559	0.0424593	0.861459
ptc-miR390a-c,d-5p	IN5	IN3	-0.427508	0.514707	0.97903
ptc-miR390d-3p	IN5	IN3	0.94333	0.248064	0.97903
ptc-miR393a-3p,b-3p	IN5	IN3	1.16617	0.113678	0.97903
ptc-miR393a-5p,b-5p,c	IN5	IN3	0.67952	0.330677	0.97903
ptc-miR394a-5p,b-5p	IN5	IN3	0.425393	0.371684	0.97903
ptc-miR395b-k	IN5	IN3	0.0521924	0.918154	0.97903
ptc-miR396a-b	IN5	IN3	1.95153	1.73832e-05	0.00377216
ptc-miR396c-d,e-5p	IN5	IN3	0.543225	0.254069	0.97903
ptc-miR396e-3p	IN5	IN3	1.26718	0.00405666	0.293431
ptc-miR396f	IN5	IN3	0.774375	0.292	0.97903
ptc-miR396g-3p	IN5	IN3	0.978212	0.17761	0.97903
ptc-miR396g-5p	IN5	IN3	0.357558	0.504021	0.97903
ptc-miR398a	IN5	IN3	2.91632	0.0249786	0.844283
ptc-miR398b,c-3p	IN5	IN3	0.583259	0.266975	0.97903
ptc-miR399f-g	IN5	IN3	-0.185761	0.871516	0.97903
ptc-miR403a-b,c-3p,d	IN5	IN3	-0.303196	0.456287	0.97903
ptc-miR403c-5p	IN5	IN3	-0.323471	0.568182	0.97903
ptc-miR408-3p	IN5	IN3	0.265252	0.758267	0.97903
ptc-miR475a-3p,b-3p	IN5	IN3	0.192391	0.679376	0.97903
ptc-miR475a-5p,b-5p,d-5p	IN5	IN3	-1.26993	0.022924	0.844283
ptc-miR477a-5p,b	IN5	IN3	1.0911	0.597734	0.97903
ptc-miR477e-3p	IN5	IN3	-0.178862	0.808923	0.97903
ptc-miR482c-3p	IN5	IN3	-0.197181	0.671096	0.97903
ptc-miR482c-5p	IN5	IN3	-0.846801	0.142987	0.97903
ptc-miR482d-3p	IN5	IN3	0.713791	0.262351	0.97903
ptc-miR536	IN5	IN3	0.690952	0.81367	0.97903
ptc-miR6421-3p	IN5	IN3	-0.353794	0.416603	0.97903
ptc-miR6421-5p	IN5	IN3	0.0984901	0.978905	0.992212
ptc-miR6425a-5p,b-5p,c-5p,d-5p,e	IN5	IN3	0.726111	0.423232	0.97903
ptc-miR6427-3p	IN5	IN3	0.265578	0.601807	0.97903
ptc-miR6427-5p	IN5	IN3	-0.181342	0.644001	0.97903
ptc-miR6457a	IN5	IN3	0.505127	0.561533	0.97903
ptc-miR6457b	IN5	IN3	-1.21307	0.339211	0.97903
ptc-miR6459a-3p	IN5	IN3	-0.24533	0.548672	0.97903
ptc-miR6459a-5p	IN5	IN3	-0.322077	0.675213	0.97903
ptc-miR6462a-b,c-3p,d	IN5	IN3	-0.678668	0.524334	0.97903
ptc-miR6478	IN5	IN3	-0.790184	0.0999236	0.97903
ptc-miR7817a	IN5	IN3	-0.131952	0.813995	0.97903
ptc-miR1444d-e	IN5	IN4	0.666249	0.318403	0.99098
ptc-miR1450	IN5	IN4	0.304052	0.504396	0.99098
ptc-miR156a-f	IN5	IN4	-0.0477938	0.968109	0.99098
ptc-miR156g-j	IN5	IN4	0.0633207	0.955954	0.99098
ptc-miR159a-b	IN5	IN4	-0.142211	0.639525	0.99098
ptc-miR159c	IN5	IN4	0.475465	0.370967	0.99098
ptc-miR159d	IN5	IN4	0.243124	0.424416	0.99098
ptc-miR159e	IN5	IN4	-0.383207	0.819706	0.99098
ptc-miR160a,b-5p,c-5p,d	IN5	IN4	-0.649725	0.155414	0.99098
ptc-miR160b-3p,c-3p	IN5	IN4	-0.985168	0.264145	0.99098
ptc-miR160e-5p,f	IN5	IN4	-0.394483	0.414286	0.99098
ptc-miR162a-b	IN5	IN4	0.424297	0.275901	0.99098
ptc-miR164a-e	IN5	IN4	0.700896	0.0539492	0.99098
ptc-miR166a-m	IN5	IN4	-0.118266	0.698247	0.99098
ptc-miR166n-o,q	IN5	IN4	-0.347387	0.441445	0.99098
ptc-miR166p	IN5	IN4	-0.234184	0.538712	0.99098
ptc-miR167a-d	IN5	IN4	0.138612	0.811576	0.99098
ptc-miR167e	IN5	IN4	1.01497	0.0618907	0.99098
ptc-miR167f-3p,g-3p,h-3p	IN5	IN4	0.589764	0.454645	0.99098
ptc-miR167f-5p,g-5p	IN5	IN4	0.947159	0.328016	0.99098
ptc-miR168a-3p,b-3p	IN5	IN4	0.0570271	0.847932	0.99098
ptc-miR168a-5p,b-5p	IN5	IN4	-0.0402874	0.926466	0.99098
ptc-miR171a-3p,b	IN5	IN4	-0.451946	0.480408	0.99098
ptc-miR171a-5p	IN5	IN4	-0.834274	0.19542	0.99098
ptc-miR171e-f,g-3p,h-3p,i	IN5	IN4	0.377011	0.703208	0.99098
ptc-miR171l-5p	IN5	IN4	1.43269	0.0830213	0.99098
ptc-miR172a,b-3p,c,f	IN5	IN4	-0.0370649	0.959576	0.99098
ptc-miR172b-5p,g-5p	IN5	IN4	-0.544456	0.559053	0.99098
ptc-miR172d-e	IN5	IN4	-0.443204	0.545875	0.99098
ptc-miR172g-3p,h-3p	IN5	IN4	-0.251157	0.61449	0.99098
ptc-miR172h-5p	IN5	IN4	-0.419772	0.314539	0.99098
ptc-miR2111a-b	IN5	IN4	0.939265	0.789284	0.99098
ptc-miR319a-d	IN5	IN4	-0.206225	0.416571	0.99098
ptc-miR319e-h	IN5	IN4	0.365481	0.326138	0.99098
ptc-miR319i	IN5	IN4	-0.0358884	0.908334	0.99098
ptc-miR3627a	IN5	IN4	3.07912	0.0168194	0.99098
ptc-miR390a-c,d-5p	IN5	IN4	0.0315884	0.956674	0.99098
ptc-miR390d-3p	IN5	IN4	1.10366	0.114474	0.99098
ptc-miR393a-3p,b-3p	IN5	IN4	0.629411	0.280987	0.99098
ptc-miR393a-5p,b-5p,c	IN5	IN4	0.461325	0.400236	0.99098
ptc-miR394a-5p,b-5p	IN5	IN4	0.202757	0.706899	0.99098
ptc-miR395b-k	IN5	IN4	-0.143051	0.729379	0.99098
ptc-miR396a-b	IN5	IN4	0.804036	0.160372	0.99098
ptc-miR396c-d,e-5p	IN5	IN4	0.581735	0.203078	0.99098
ptc-miR396e-3p	IN5	IN4	0.527063	0.0752174	0.99098
ptc-miR396f	IN5	IN4	1.47531	0.0524784	0.99098
ptc-miR396g-3p	IN5	IN4	0.57772	0.243557	0.99098
ptc-miR396g-5p	IN5	IN4	0.331717	0.486453	0.99098
ptc-miR398a	IN5	IN4	2.32945	0.0607867	0.99098
ptc-miR398b,c-3p	IN5	IN4	-0.0854217	0.833437	0.99098
ptc-miR399f-g	IN5	IN4	-0.102241	0.910874	0.99098
ptc-miR403a-b,c-3p,d	IN5	IN4	-0.192793	0.558619	0.99098
ptc-miR403c-5p	IN5	IN4	0.360503	0.469733	0.99098
ptc-miR408-3p	IN5	IN4	0.571799	0.415387	0.99098
ptc-miR475a-3p,b-3p	IN5	IN4	0.0402777	0.913953	0.99098
ptc-miR475a-5p,b-5p,d-5p	IN5	IN4	-0.335197	0.535112	0.99098
ptc-miR477a-5p,b	IN5	IN4	0.582226	0.719417	0.99098
ptc-miR477e-3p	IN5	IN4	-0.246936	0.669674	0.99098
ptc-miR482c-3p	IN5	IN4	-0.188855	0.589688	0.99098
ptc-miR482c-5p	IN5	IN4	-0.241361	0.616598	0.99098
ptc-miR482d-3p	IN5	IN4	0.169758	0.741079	0.99098
ptc-miR536	IN5	IN4	-1.2136	0.475638	0.99098
ptc-miR6421-3p	IN5	IN4	-0.0748458	0.851056	0.99098
ptc-miR6421-5p	IN5	IN4	1.23351	0.750799	0.99098
ptc-miR6425a-5p,b-5p,c-5p,d-5p,e	IN5	IN4	1.11459	0.145125	0.99098
ptc-miR6427-3p	IN5	IN4	0.041885	0.921192	0.99098
ptc-miR6427-5p	IN5	IN4	0.0311685	0.918893	0.99098
ptc-miR6457a	IN5	IN4	-0.290596	0.662117	0.99098
ptc-miR6457b	IN5	IN4	-1.08161	0.398719	0.99098
ptc-miR6459a-3p	IN5	IN4	0.00552905	0.989424	0.99098
ptc-miR6459a-5p	IN5	IN4	-0.00789863	0.99098	0.99098
ptc-miR6462a-b,c-3p,d	IN5	IN4	-0.0997424	0.942092	0.99098
ptc-miR6478	IN5	IN4	-0.265699	0.60802	0.99098
ptc-miR7817a	IN5	IN4	-0.374336	0.431188	0.99098
ptc-miR827	IN5	IN4	-0.673677	0.83032	0.99098
ptc-miR1444d-e	IN9	AP	1.12515	0.140469	0.325633
ptc-miR1450	IN9	AP	1.6223	1.93369e-05	0.000197236
ptc-miR156a-f	IN9	AP	1.97867	0.0238415	0.0985879
ptc-miR156g-j	IN9	AP	2.03486	0.0658677	0.201555
ptc-miR159a-b	IN9	AP	-0.590462	0.0542115	0.172799
ptc-miR159c	IN9	AP	-1.26083	0.00316844	0.0201988
ptc-miR159d	IN9	AP	-0.432547	0.218277	0.433718
ptc-miR159e	IN9	AP	-2.53868	0.0424197	0.144227
ptc-miR160a,b-5p,c-5p,d	IN9	AP	-1.22235	0.00257611	0.0179157
ptc-miR160b-3p,c-3p	IN9	AP	-0.955505	0.293967	0.521244
ptc-miR160e-5p,f	IN9	AP	-1.27271	0.00273137	0.0181695
ptc-miR162a-b	IN9	AP	-0.326944	0.286347	0.521244
ptc-miR164a-e	IN9	AP	4.01295	5.18925e-15	1.98489e-13
ptc-miR166a-m	IN9	AP	-0.453633	0.150199	0.329926
ptc-miR166n-o,q	IN9	AP	-3.50902	1.01303e-30	7.74967e-29
ptc-miR166p	IN9	AP	-0.496293	0.217819	0.433718
ptc-miR167a-d	IN9	AP	-3.32439	5.62429e-22	2.86839e-20
ptc-miR167e	IN9	AP	-0.246322	0.662821	0.811433
ptc-miR167f-3p,g-3p,h-3p	IN9	AP	0.109715	0.911439	0.961726
ptc-miR167f-5p,g-5p	IN9	AP	-2.33422	3.65118e-06	4.29716e-05
ptc-miR168a-3p,b-3p	IN9	AP	0.657832	0.0358922	0.13075
ptc-miR168a-5p,b-5p	IN9	AP	0.191117	0.582181	0.776861
ptc-miR171a-3p,b	IN9	AP	1.90949	0.000370057	0.00297993
ptc-miR171a-5p	IN9	AP	-1.60622	0.00372864	0.0228193
ptc-miR171e-f,g-3p,h-3p,i	IN9	AP	-2.52449	6.31969e-06	6.90651e-05
ptc-miR171l-5p	IN9	AP	-0.506379	0.425128	0.663721
ptc-miR172a,b-3p,c,f	IN9	AP	3.73509	5.42506e-08	1.03754e-06
ptc-miR172b-5p,g-5p	IN9	AP	3.16594	0.213856	1
ptc-miR172d-e	IN9	AP	0.232889	0.865382	0.932419
ptc-miR172g-3p,h-3p	IN9	AP	4.02876	1.81711e-06	2.52744e-05
ptc-miR172h-5p	IN9	AP	0.582045	0.40685	0.648417
ptc-miR2111a-b	IN9	AP	6.7279	2.17765e-06	2.77651e-05
ptc-miR319a-d	IN9	AP	0.084626	0.803994	0.885146
ptc-miR319e-h	IN9	AP	-0.850956	0.0357308	0.13075
ptc-miR319i	IN9	AP	-0.219018	0.515186	0.729846
ptc-miR3627a	IN9	AP	-0.703492	0.710573	0.829906
ptc-miR390a-c,d-5p	IN9	AP	-1.0799	0.00444399	0.0261512
ptc-miR390d-3p	IN9	AP	1.72183	0.000184734	0.00157024
ptc-miR393a-3p,b-3p	IN9	AP	2.09735	0.00697108	0.0355525
ptc-miR393a-5p,b-5p,c	IN9	AP	2.32054	0.000676854	0.00517794
ptc-miR394a-5p,b-5p	IN9	AP	2.40977	2.74973e-07	4.20708e-06
ptc-miR395b-k	IN9	AP	0.29531	0.449249	0.667331
ptc-miR396a-b	IN9	AP	4.56545	4.84853e-52	7.41825e-50
ptc-miR396c-d,e-5p	IN9	AP	2.49257	2.57177e-13	7.86962e-12
ptc-miR396e-3p	IN9	AP	0.925247	0.0159161	0.069576
ptc-miR396f	IN9	AP	2.48447	3.65889e-09	9.33017e-08
ptc-miR396g-3p	IN9	AP	1.04267	0.135086	0.317971
ptc-miR396g-5p	IN9	AP	1.85445	6.34868e-08	1.07928e-06
ptc-miR398a	IN9	AP	-0.328403	0.92854	1
ptc-miR398b,c-3p	IN9	AP	-0.357331	0.399771	0.643842
ptc-miR399f-g	IN9	AP	-0.524183	0.507449	0.725604
ptc-miR403a-b,c-3p,d	IN9	AP	0.834847	0.0118699	0.0550333
ptc-miR403c-5p	IN9	AP	0.711797	0.0700113	0.205995
ptc-miR408-3p	IN9	AP	0.300084	0.705708	0.829906
ptc-miR475a-3p,b-3p	IN9	AP	0.870095	0.0260412	0.0996076
ptc-miR475a-5p,b-5p,d-5p	IN9	AP	-0.483413	0.260871	0.50218
ptc-miR477a-5p,b	IN9	AP	0.59276	0.634631	0.802467
ptc-miR477e-3p	IN9	AP	0.00716795	0.989081	0.99594
ptc-miR482c-3p	IN9	AP	0.292961	0.44791	0.667331
ptc-miR482c-5p	IN9	AP	-0.928369	0.124345	0.30685
ptc-miR482d-3p	IN9	AP	-0.879413	0.0690674	0.205995
ptc-miR6421-3p	IN9	AP	-0.00371369	0.991335	0.99594
ptc-miR6421-5p	IN9	AP	-1.97691	0.528435	1
ptc-miR6425a-5p,b-5p,c-5p,d-5p,e	IN9	AP	0.607712	0.465986	0.685537
ptc-miR6427-3p	IN9	AP	2.38367	9.77365e-05	0.000934606
ptc-miR6427-5p	IN9	AP	2.00661	1.02951e-08	2.25022e-07
ptc-miR6457a	IN9	AP	0.27112	0.784601	0.876233
ptc-miR6457b	IN9	AP	-1.86568	0.090788	0.252556
ptc-miR6459a-3p	IN9	AP	-0.526968	0.132508	0.316777
ptc-miR6459a-5p	IN9	AP	-0.024269	0.977521	0.99594
ptc-miR6462a-b,c-3p,d	IN9	AP	2.67158	0.313282	1
ptc-miR6478	IN9	AP	-0.850317	0.00910971	0.0439966
ptc-miR7817a	IN9	AP	0.953695	0.0229012	0.09733
ptc-miR827	IN9	AP	-3.93078	0.166166	1
ptc-miR1444d-e	IN9	IN2	4.31442	0.00387127	0.0281743
ptc-miR1450	IN9	IN2	1.65907	2.66352e-07	4.98459e-06
ptc-miR156a-f	IN9	IN2	1.48052	0.119085	0.380491
ptc-miR156g-j	IN9	IN2	0.594047	0.556954	0.755702
ptc-miR159a-b	IN9	IN2	-0.661365	0.0466535	0.174617
ptc-miR159c	IN9	IN2	-0.517833	0.36247	0.633114
ptc-miR159d	IN9	IN2	0.27702	0.344776	0.618707
ptc-miR159e	IN9	IN2	-4.82959	0.00585179	0.036504
ptc-miR160a,b-5p,c-5p,d	IN9	IN2	-1.0805	0.0145439	0.0761758
ptc-miR160b-3p,c-3p	IN9	IN2	-1.76467	0.0463965	0.174617
ptc-miR160e-5p,f	IN9	IN2	-1.09141	0.0151189	0.0761758
ptc-miR162a-b	IN9	IN2	-0.3634	0.282127	0.543509
ptc-miR164a-e	IN9	IN2	4.7457	1.6913e-25	7.38535e-24
ptc-miR166a-m	IN9	IN2	-1.20439	0.000908667	0.00793569
ptc-miR166n-o,q	IN9	IN2	-3.38676	7.65297e-27	5.01269e-25
ptc-miR166p	IN9	IN2	-1.13721	0.0145273	0.0761758
ptc-miR167a-d	IN9	IN2	1.29106	0.0747005	0.250917
ptc-miR167e	IN9	IN2	1.79646	0.000632603	0.00637469
ptc-miR167f-3p,g-3p,h-3p	IN9	IN2	-0.694337	0.420892	0.672133
ptc-miR167f-5p,g-5p	IN9	IN2	0.0269668	0.977681	0.998026
ptc-miR168a-3p,b-3p	IN9	IN2	-0.217107	0.48432	0.689371
ptc-miR168a-5p,b-5p	IN9	IN2	-0.618872	0.131502	0.41016
ptc-miR171a-3p,b	IN9	IN2	2.09116	0.000370739	0.00441516
ptc-miR171a-5p	IN9	IN2	-0.741743	0.293593	0.557402
ptc-miR171e-f,g-3p,h-3p,i	IN9	IN2	0.508032	0.614847	0.777168
ptc-miR171l-5p	IN9	IN2	-0.956395	0.16271	0.440898
ptc-miR172a,b-3p,c,f	IN9	IN2	4.78236	5.52314e-07	9.04414e-06
ptc-miR172b-5p,g-5p	IN9	IN2	-1.18021	0.420346	0.672133
ptc-miR172d-e	IN9	IN2	-0.218835	0.888041	0.977591
ptc-miR172g-3p,h-3p	IN9	IN2	1.59228	0.0157113	0.0762291
ptc-miR172h-5p	IN9	IN2	-1.83256	0.000722953	0.00676477
ptc-miR2111a-b	IN9	IN2	5.97887	6.45578e-05	0.000860893
ptc-miR319a-d	IN9	IN2	0.0898218	0.745645	0.89926
ptc-miR319e-h	IN9	IN2	-0.0220687	0.956755	0.986889
ptc-miR319i	IN9	IN2	-0.0349128	0.909028	0.979207
ptc-miR3627a	IN9	IN2	-2.23924	0.2126	0.484396
ptc-miR390a-c,d-5p	IN9	IN2	0.560345	0.272223	0.540321
ptc-miR390d-3p	IN9	IN2	3.3487	2.45655e-08	6.43617e-07
ptc-miR393a-3p,b-3p	IN9	IN2	2.51931	0.00876	0.0498939
ptc-miR393a-5p,b-5p,c	IN9	IN2	3.40564	0.000573178	0.00625719
ptc-miR394a-5p,b-5p	IN9	IN2	2.28662	3.92763e-08	8.57532e-07
ptc-miR395b-k	IN9	IN2	-0.342731	0.382524	0.650438
ptc-miR396a-b	IN9	IN2	4.89134	1.05748e-28	1.38531e-26
ptc-miR396c-d,e-5p	IN9	IN2	2.40844	8.52503e-14	2.79195e-12
ptc-miR396e-3p	IN9	IN2	1.12618	0.00506924	0.0344224
ptc-miR396f	IN9	IN2	1.03344	0.137955	0.41073
ptc-miR396g-3p	IN9	IN2	3.07983	0.00279628	0.0215478
ptc-miR396g-5p	IN9	IN2	0.654581	0.18921	0.460503
ptc-miR398a	IN9	IN2	-3.37119	0.136541	1
ptc-miR398b,c-3p	IN9	IN2	-0.270332	0.585844	0.755702
ptc-miR399f-g	IN9	IN2	0.885307	0.441109	0.67559
ptc-miR403a-b,c-3p,d	IN9	IN2	0.709381	0.0278987	0.121824
ptc-miR403c-5p	IN9	IN2	0.311705	0.445821	0.67559
ptc-miR408-3p	IN9	IN2	0.101281	0.910199	0.979207
ptc-miR475a-3p,b-3p	IN9	IN2	0.69524	0.0616411	0.218243
ptc-miR475a-5p,b-5p,d-5p	IN9	IN2	-1.17959	0.00525533	0.0344224
ptc-miR477a-5p,b	IN9	IN2	-1.71152	0.189741	0.460503
ptc-miR477e-3p	IN9	IN2	-0.283154	0.658691	0.814042
ptc-miR482c-3p	IN9	IN2	0.0754224	0.844226	0.953393
ptc-miR482c-5p	IN9	IN2	-0.803995	0.164342	0.440898
ptc-miR482d-3p	IN9	IN2	0.457119	0.477683	0.687653
ptc-miR536	IN9	IN2	-1.00668	0.802985	1
ptc-miR6421-3p	IN9	IN2	-0.169611	0.616989	0.777168
ptc-miR6421-5p	IN9	IN2	-1.85704	0.648755	1
ptc-miR6425a-5p,b-5p,c-5p,d-5p,e	IN9	IN2	0.820295	0.416835	0.672133
ptc-miR6427-3p	IN9	IN2	0.404696	0.470457	0.685704
ptc-miR6427-5p	IN9	IN2	0.308176	0.327083	0.59511
ptc-miR6457a	IN9	IN2	-0.596673	0.571265	0.755702
ptc-miR6457b	IN9	IN2	-1.94926	0.113154	0.370579
ptc-miR6459a-3p	IN9	IN2	-0.284005	0.448674	0.67559
ptc-miR6459a-5p	IN9	IN2	-0.6856	0.455824	0.678556
ptc-miR6462a-b,c-3p,d	IN9	IN2	-1.46913	0.387284	0.650438
ptc-miR6478	IN9	IN2	-1.56376	6.5717e-05	0.000860893
ptc-miR7817a	IN9	IN2	1.45096	0.00192486	0.0157598
ptc-miR1444d-e	IN9	IN3	0.334071	0.621228	0.797732
ptc-miR1450	IN9	IN3	1.17416	0.000289472	0.00457365
ptc-miR156a-f	IN9	IN3	2.12992	0.0342795	0.200599
ptc-miR156g-j	IN9	IN3	1.25641	0.213726	0.504011
ptc-miR159a-b	IN9	IN3	-0.649585	0.0591654	0.287212
ptc-miR159c	IN9	IN3	0.314886	0.522226	0.762334
ptc-miR159d	IN9	IN3	0.221635	0.548162	0.762334
ptc-miR159e	IN9	IN3	-4.17101	6.17037e-07	1.62486e-05
ptc-miR160a,b-5p,c-5p,d	IN9	IN3	-0.843262	0.124548	0.40148
ptc-miR160b-3p,c-3p	IN9	IN3	-2.29485	0.00429243	0.0423878
ptc-miR160e-5p,f	IN9	IN3	-0.560893	0.221668	0.511134
ptc-miR162a-b	IN9	IN3	0.102695	0.804614	0.898861
ptc-miR164a-e	IN9	IN3	3.02578	2.71597e-10	1.43041e-08
ptc-miR166a-m	IN9	IN3	-0.934595	0.0464491	0.244632
ptc-miR166n-o,q	IN9	IN3	-3.49169	9.03454e-17	7.13729e-15
ptc-miR166p	IN9	IN3	-0.410215	0.484897	0.758551
ptc-miR167a-d	IN9	IN3	2.25178	0.000488083	0.00701065
ptc-miR167e	IN9	IN3	1.61921	0.000226664	0.00397921
ptc-miR167f-3p,g-3p,h-3p	IN9	IN3	0.565757	0.543546	0.762334
ptc-miR167f-5p,g-5p	IN9	IN3	1.6514	0.0568971	0.287212
ptc-miR168a-3p,b-3p	IN9	IN3	-0.445412	0.207241	0.496122
ptc-miR168a-5p,b-5p	IN9	IN3	-0.54273	0.300933	0.590352
ptc-miR171a-3p,b	IN9	IN3	1.24311	0.0365333	0.206152
ptc-miR171a-5p	IN9	IN3	-0.483123	0.498761	0.762334
ptc-miR171e-f,g-3p,h-3p,i	IN9	IN3	-0.479138	0.552904	0.762334
ptc-miR171l-5p	IN9	IN3	0.00230407	0.997518	0.997518
ptc-miR172a,b-3p,c,f	IN9	IN3	0.55678	0.50018	0.762334
ptc-miR172b-5p,g-5p	IN9	IN3	-1.02334	0.576222	0.778146
ptc-miR172d-e	IN9	IN3	-1.64123	0.205118	0.496122
ptc-miR172g-3p,h-3p	IN9	IN3	0.144458	0.819439	0.899107
ptc-miR172h-5p	IN9	IN3	-2.94042	2.65287e-09	1.04788e-07
ptc-miR2111a-b	IN9	IN3	6.44159	1.38274e-05	0.00027309
ptc-miR319a-d	IN9	IN3	-0.00288116	0.992021	0.997518
ptc-miR319e-h	IN9	IN3	-0.252426	0.684685	0.832155
ptc-miR319i	IN9	IN3	-0.0132699	0.972136	0.984599
ptc-miR3627a	IN9	IN3	-1.03261	0.590675	0.785513
ptc-miR390a-c,d-5p	IN9	IN3	0.789864	0.188298	0.479856
ptc-miR390d-3p	IN9	IN3	3.42197	4.22137e-09	1.33395e-07
ptc-miR393a-3p,b-3p	IN9	IN3	0.974663	0.13497	0.40148
ptc-miR393a-5p,b-5p,c	IN9	IN3	1.05977	0.0864277	0.339562
ptc-miR394a-5p,b-5p	IN9	IN3	1.18133	0.0105713	0.0879087
ptc-miR395b-k	IN9	IN3	0.18905	0.662198	0.829064
ptc-miR396a-b	IN9	IN3	5.82823	1.82728e-51	2.88711e-49
ptc-miR396c-d,e-5p	IN9	IN3	2.00466	1.33211e-05	0.00027309
ptc-miR396e-3p	IN9	IN3	-0.440641	0.281888	0.58603
ptc-miR396f	IN9	IN3	1.23148	0.0646575	0.293463
ptc-miR396g-3p	IN9	IN3	0.483573	0.511788	0.762334
ptc-miR396g-5p	IN9	IN3	0.503789	0.333657	0.606326
ptc-miR398a	IN9	IN3	-3.18615	0.135186	0.40148
ptc-miR398b,c-3p	IN9	IN3	0.137305	0.786314	0.893796
ptc-miR399f-g	IN9	IN3	0.121991	0.902132	0.943952
ptc-miR403a-b,c-3p,d	IN9	IN3	0.731745	0.019043	0.136763
ptc-miR403c-5p	IN9	IN3	0.700527	0.239339	0.518021
ptc-miR408-3p	IN9	IN3	-0.268351	0.765781	0.889397
ptc-miR475a-3p,b-3p	IN9	IN3	0.687065	0.0735339	0.309041
ptc-miR475a-5p,b-5p,d-5p	IN9	IN3	-1.13724	0.00854319	0.0794014
ptc-miR477a-5p,b	IN9	IN3	1.3355	0.413277	0.680184
ptc-miR477e-3p	IN9	IN3	0.196756	0.776815	0.889397
ptc-miR482c-3p	IN9	IN3	0.0653624	0.87515	0.933304
ptc-miR482c-5p	IN9	IN3	-1.65587	0.00286081	0.0301339
ptc-miR482d-3p	IN9	IN3	0.283338	0.626068	0.797732
ptc-miR536	IN9	IN3	-0.996868	0.790547	1
ptc-miR6421-3p	IN9	IN3	-0.102941	0.800812	0.898861
ptc-miR6421-5p	IN9	IN3	-1.72631	0.669441	1
ptc-miR6425a-5p,b-5p,c-5p,d-5p,e	IN9	IN3	0.6967	0.433724	0.69927
ptc-miR6427-3p	IN9	IN3	-0.236882	0.675396	0.829064
ptc-miR6427-5p	IN9	IN3	0.161202	0.620747	0.797732
ptc-miR6457a	IN9	IN3	-0.999057	0.268081	0.564757
ptc-miR6457b	IN9	IN3	-1.74041	0.160934	0.430976
ptc-miR6459a-3p	IN9	IN3	-0.437477	0.290689	0.590352
ptc-miR6459a-5p	IN9	IN3	-1.16612	0.118504	0.390077
ptc-miR6462a-b,c-3p,d	IN9	IN3	-3.4565	0.00123167	0.0162171
ptc-miR6478	IN9	IN3	-1.54843	0.00184657	0.0224429
ptc-miR7817a	IN9	IN3	0.58115	0.237387	0.518021
ptc-miR1444d-e	IN9	IN4	0.398389	0.537712	0.766056
ptc-miR1450	IN9	IN4	1.13702	0.0199192	0.0986476
ptc-miR156a-f	IN9	IN4	1.93844	0.0190021	0.0986476
ptc-miR156g-j	IN9	IN4	1.11367	0.226649	0.441298
ptc-miR159a-b	IN9	IN4	-0.4296	0.202017	0.437704
ptc-miR159c	IN9	IN4	0.20422	0.669631	0.834951
ptc-miR159d	IN9	IN4	0.498192	0.148533	0.406512
ptc-miR159e	IN9	IN4	-5.01192	0.000216324	0.00281221
ptc-miR160a,b-5p,c-5p,d	IN9	IN4	-0.853105	0.0519076	0.190051
ptc-miR160b-3p,c-3p	IN9	IN4	-1.9165	0.015947	0.0975583
ptc-miR160e-5p,f	IN9	IN4	-0.922298	0.052995	0.190051
ptc-miR162a-b	IN9	IN4	0.693997	0.0729375	0.244694
ptc-miR164a-e	IN9	IN4	2.47227	7.49464e-08	1.55889e-06
ptc-miR166a-m	IN9	IN4	-0.517835	0.182779	0.436397
ptc-miR166n-o,q	IN9	IN4	-2.97119	1.32342e-11	4.58785e-10
ptc-miR166p	IN9	IN4	-0.52115	0.210146	0.439962
ptc-miR167a-d	IN9	IN4	0.730313	0.199622	0.437704
ptc-miR167e	IN9	IN4	0.760526	0.109616	0.335297
ptc-miR167f-3p,g-3p,h-3p	IN9	IN4	-0.29396	0.70643	0.854288
ptc-miR167f-5p,g-5p	IN9	IN4	1.70971	0.0338121	0.140658
ptc-miR168a-3p,b-3p	IN9	IN4	-0.432864	0.236229	0.441298
ptc-miR168a-5p,b-5p	IN9	IN4	-0.25614	0.581001	0.795054
ptc-miR171a-3p,b	IN9	IN4	0.987795	0.0956976	0.301592
ptc-miR171a-5p	IN9	IN4	-0.819795	0.213565	0.439962
ptc-miR171e-f,g-3p,h-3p,i	IN9	IN4	-0.312283	0.723309	0.856441
ptc-miR171l-5p	IN9	IN4	0.322234	0.61459	0.803227
ptc-miR172a,b-3p,c,f	IN9	IN4	-0.350417	0.621868	0.803227
ptc-miR172b-5p,g-5p	IN9	IN4	-1.85193	0.0802704	0.260879
ptc-miR172d-e	IN9	IN4	-2.59005	0.00465415	0.0372332
ptc-miR172g-3p,h-3p	IN9	IN4	-0.565141	0.237622	0.441298
ptc-miR172h-5p	IN9	IN4	-3.12615	5.66359e-12	2.94507e-10
ptc-miR2111a-b	IN9	IN4	6.19734	1.5119e-05	0.000262063
ptc-miR319a-d	IN9	IN4	0.0751953	0.812652	0.91865
ptc-miR319e-h	IN9	IN4	0.558389	0.219981	0.439962
ptc-miR319i	IN9	IN4	0.179954	0.592318	0.800014
ptc-miR3627a	IN9	IN4	-0.410523	0.83919	1
ptc-miR390a-c,d-5p	IN9	IN4	1.14539	0.0320838	0.13903
ptc-miR390d-3p	IN9	IN4	3.4936	8.77487e-11	2.28147e-09
ptc-miR393a-3p,b-3p	IN9	IN4	0.348398	0.537656	0.766056
ptc-miR393a-5p,b-5p,c	IN9	IN4	0.740091	0.188098	0.436397
ptc-miR394a-5p,b-5p	IN9	IN4	0.840939	0.13008	0.366947
ptc-miR395b-k	IN9	IN4	-0.08209	0.840249	0.939634
ptc-miR396a-b	IN9	IN4	4.56914	3.22032e-16	3.34913e-14
ptc-miR396c-d,e-5p	IN9	IN4	1.94687	3.56154e-05	0.000529144
ptc-miR396e-3p	IN9	IN4	-1.26898	0.000336474	0.00388814
ptc-miR396f	IN9	IN4	1.84613	0.00295781	0.0275165
ptc-miR396g-3p	IN9	IN4	-0.0296962	0.958546	0.991693
ptc-miR396g-5p	IN9	IN4	0.419706	0.347132	0.555411
ptc-miR398a	IN9	IN4	-3.93696	0.01224	1
ptc-miR398b,c-3p	IN9	IN4	-0.633378	0.155575	0.407886
ptc-miR399f-g	IN9	IN4	0.143949	0.85718	0.948369
ptc-miR403a-b,c-3p,d	IN9	IN4	0.746136	0.0390576	0.151097
ptc-miR403c-5p	IN9	IN4	1.32445	0.00955416	0.0662422
ptc-miR408-3p	IN9	IN4	-0.0228477	0.975359	0.991693
ptc-miR475a-3p,b-3p	IN9	IN4	0.442456	0.262493	0.46927
ptc-miR475a-5p,b-5p,d-5p	IN9	IN4	-0.288021	0.54651	0.768068
ptc-miR477a-5p,b	IN9	IN4	0.845936	0.506705	1
ptc-miR477e-3p	IN9	IN4	0.0676151	0.901723	0.983191
ptc-miR482c-3p	IN9	IN4	-0.0154192	0.96689	0.991693
ptc-miR482c-5p	IN9	IN4	-1.14296	0.0270238	0.127749
ptc-miR482d-3p	IN9	IN4	-0.344654	0.518239	0.766056
ptc-miR536	IN9	IN4	-2.97548	0.118106	1
ptc-miR6421-3p	IN9	IN4	0.1098	0.796267	0.91002
ptc-miR6421-5p	IN9	IN4	-0.706656	0.862447	1
ptc-miR6425a-5p,b-5p,c-5p,d-5p,e	IN9	IN4	0.984845	0.21618	0.439962
ptc-miR6427-3p	IN9	IN4	-0.555038	0.306052	0.505229
ptc-miR6427-5p	IN9	IN4	0.286063	0.433664	0.653639
ptc-miR6457a	IN9	IN4	-1.85615	0.00670738	0.0498263
ptc-miR6457b	IN9	IN4	-1.72255	0.161367	0.40932
ptc-miR6459a-3p	IN9	IN4	-0.270138	0.560623	0.777398
ptc-miR6459a-5p	IN9	IN4	-0.947582	0.201081	0.437704
ptc-miR6462a-b,c-3p,d	IN9	IN4	-2.96342	0.0176242	0.0986476
ptc-miR6478	IN9	IN4	-1.12597	0.0392271	0.151097
ptc-miR7817a	IN9	IN4	0.234982	0.62559	0.803227
ptc-miR1444d-e	IN9	IN5	-0.209301	0.717709	0.837143
ptc-miR1450	IN9	IN5	0.899861	0.00152124	0.011536
ptc-miR156a-f	IN9	IN5	2.06904	0.0226461	0.121223
ptc-miR156g-j	IN9	IN5	1.04939	0.212453	0.536094
ptc-miR159a-b	IN9	IN5	-0.233099	0.438497	0.689407
ptc-miR159c	IN9	IN5	-0.256208	0.601321	0.780989
ptc-miR159d	IN9	IN5	0.282838	0.36951	0.622693
ptc-miR159e	IN9	IN5	-4.53992	2.188e-07	3.98216e-06
ptc-miR160a,b-5p,c-5p,d	IN9	IN5	-0.172221	0.729153	0.837143
ptc-miR160b-3p,c-3p	IN9	IN5	-0.883068	0.341971	0.610184
ptc-miR160e-5p,f	IN9	IN5	-0.477281	0.303514	0.575412
ptc-miR162a-b	IN9	IN5	0.327871	0.411201	0.668202
ptc-miR164a-e	IN9	IN5	1.80076	0.000138253	0.00139789
ptc-miR166a-m	IN9	IN5	-0.348867	0.29877	0.575412
ptc-miR166n-o,q	IN9	IN5	-2.56526	1.77893e-11	8.09414e-10
ptc-miR166p	IN9	IN5	-0.231678	0.533652	0.758787
ptc-miR167a-d	IN9	IN5	0.657576	0.0909175	0.306426
ptc-miR167e	IN9	IN5	-0.195354	0.69832	0.828115
ptc-miR167f-3p,g-3p,h-3p	IN9	IN5	-0.833574	0.250175	0.555266
ptc-miR167f-5p,g-5p	IN9	IN5	0.753145	0.35153	0.615178
ptc-miR168a-3p,b-3p	IN9	IN5	-0.428571	0.123412	0.387259
ptc-miR168a-5p,b-5p	IN9	IN5	-0.162043	0.626508	0.780989
ptc-miR171a-3p,b	IN9	IN5	1.48169	0.030124	0.140864
ptc-miR171a-5p	IN9	IN5	0.0834417	0.897652	0.928254
ptc-miR171e-f,g-3p,h-3p,i	IN9	IN5	-0.631302	0.46639	0.689407
ptc-miR171l-5p	IN9	IN5	-1.09274	0.135439	0.397578
ptc-miR172a,b-3p,c,f	IN9	IN5	-0.241459	0.73903	0.837143
ptc-miR172b-5p,g-5p	IN9	IN5	-1.28811	0.285964	1
ptc-miR172d-e	IN9	IN5	-2.11171	0.0309592	0.140864
ptc-miR172g-3p,h-3p	IN9	IN5	-0.266018	0.620283	0.780989
ptc-miR172h-5p	IN9	IN5	-2.65033	1.71448e-08	5.20059e-07
ptc-miR2111a-b	IN9	IN5	5.25911	5.68668e-05	0.000739268
ptc-miR319a-d	IN9	IN5	0.333337	0.217673	0.536094
ptc-miR319e-h	IN9	IN5	0.231153	0.62575	0.780989
ptc-miR319i	IN9	IN5	0.264058	0.358405	0.615375
ptc-miR3627a	IN9	IN5	-3.52243	0.0167307	0.0951559
ptc-miR390a-c,d-5p	IN9	IN5	1.16465	0.0132299	0.0802615
ptc-miR390d-3p	IN9	IN5	2.4336	2.10294e-06	3.18946e-05
ptc-miR393a-3p,b-3p	IN9	IN5	-0.248033	0.655898	0.806577
ptc-miR393a-5p,b-5p,c	IN9	IN5	0.336752	0.464596	0.689407
ptc-miR394a-5p,b-5p	IN9	IN5	0.693128	0.174449	0.496088
ptc-miR395b-k	IN9	IN5	0.103361	0.794807	0.850911
ptc-miR396a-b	IN9	IN5	3.82173	4.24409e-27	3.86212e-25
ptc-miR396c-d,e-5p	IN9	IN5	1.42879	9.88729e-05	0.00112468
ptc-miR396e-3p	IN9	IN5	-1.75709	4.54969e-08	1.03505e-06
ptc-miR396f	IN9	IN5	0.447078	0.455878	0.689407
ptc-miR396g-3p	IN9	IN5	-0.553933	0.284929	0.575412
ptc-miR396g-5p	IN9	IN5	0.116333	0.781182	0.850057
ptc-miR398a	IN9	IN5	-6.16682	0.0099213	0.0694491
ptc-miR398b,c-3p	IN9	IN5	-0.499828	0.279634	0.575412
ptc-miR399f-g	IN9	IN5	0.324271	0.686849	0.828115
ptc-miR403a-b,c-3p,d	IN9	IN5	1.00374	0.000216114	0.00178785
ptc-miR403c-5p	IN9	IN5	0.994192	0.0402204	0.174288
ptc-miR408-3p	IN9	IN5	-0.558196	0.389927	0.645153
ptc-miR475a-3p,b-3p	IN9	IN5	0.450704	0.217972	0.536094
ptc-miR475a-5p,b-5p,d-5p	IN9	IN5	0.115335	0.810402	0.857519
ptc-miR477a-5p,b	IN9	IN5	0.284185	0.825389	1
ptc-miR477e-3p	IN9	IN5	0.342227	0.469706	0.689407
ptc-miR482c-3p	IN9	IN5	0.217582	0.568654	0.780989
ptc-miR482c-5p	IN9	IN5	-0.861469	0.0959342	0.311786
ptc-miR482d-3p	IN9	IN5	-0.488869	0.318438	0.579557
ptc-miR536	IN9	IN5	-1.68026	0.530817	1
ptc-miR6421-3p	IN9	IN5	0.216148	0.509586	0.736069
ptc-miR6421-5p	IN9	IN5	-1.94265	0.574474	1
ptc-miR6425a-5p,b-5p,c-5p,d-5p,e	IN9	IN5	-0.0721757	0.90828	0.928691
ptc-miR6427-3p	IN9	IN5	-0.532867	0.296748	0.575412
ptc-miR6427-5p	IN9	IN5	0.310046	0.263172	0.570206
ptc-miR6457a	IN9	IN5	-1.51853	0.0571654	0.226176
ptc-miR6457b	IN9	IN5	-0.562454	0.635677	1
ptc-miR6459a-3p	IN9	IN5	-0.214776	0.586656	0.780989
ptc-miR6459a-5p	IN9	IN5	-0.914115	0.234814	0.555266
ptc-miR6462a-b,c-3p,d	IN9	IN5	-2.73677	0.0391536	1
ptc-miR6478	IN9	IN5	-0.763137	0.0451741	0.186856
ptc-miR7817a	IN9	IN5	0.680982	0.0783249	0.285103
ptc-miR1444d-e	LF	AP	3.17943	6.26253e-07	3.84292e-06
ptc-miR1450	LF	AP	1.76794	0.000125305	0.000545681
ptc-miR156a-f	LF	AP	3.91051	3.29658e-08	2.34231e-07
ptc-miR156g-j	LF	AP	4.7928	1.08534e-08	9.73489e-08
ptc-miR159a-b	LF	AP	-1.73785	1.16888e-06	6.86083e-06
ptc-miR159c	LF	AP	-3.07351	1.99715e-08	1.58597e-07
ptc-miR159d	LF	AP	-3.05942	1.54082e-14	5.20025e-13
ptc-miR159e	LF	AP	-3.16382	0.000584849	0.00225584
ptc-miR160a,b-5p,c-5p,d	LF	AP	-2.38048	2.56567e-07	1.64936e-06
ptc-miR160b-3p,c-3p	LF	AP	-4.72193	0.00403623	0.0113519
ptc-miR160e-5p,f	LF	AP	-0.20221	0.673165	0.797169
ptc-miR162a-b	LF	AP	-0.393428	0.236807	0.376105
ptc-miR164a-e	LF	AP	1.26177	0.0224824	0.0541985
ptc-miR166a-m	LF	AP	2.13349	8.51126e-08	5.7451e-07
ptc-miR166n-o,q	LF	AP	-1.08314	0.0144791	0.0361979
ptc-miR166p	LF	AP	1.86892	3.38779e-05	0.000175828
ptc-miR167a-d	LF	AP	-1.07626	NA	1
ptc-miR167e	LF	AP	2.39038	3.51655e-05	0.000175828
ptc-miR167f-3p,g-3p,h-3p	LF	AP	3.7823	1.15376e-08	9.73489e-08
ptc-miR167f-5p,g-5p	LF	AP	2.54115	4.83541e-12	1.30556e-10
ptc-miR168a-3p,b-3p	LF	AP	-1.37956	0.000161597	0.000681739
ptc-miR168a-5p,b-5p	LF	AP	-1.72774	7.59872e-05	0.000341942
ptc-miR171a-3p,b	LF	AP	-2.55758	0.000300343	0.00119254
ptc-miR171a-5p	LF	AP	-1.97335	0.00101993	0.00344226
ptc-miR171e-f,g-3p,h-3p,i	LF	AP	-2.86401	1.00844e-05	5.44556e-05
ptc-miR171l-5p	LF	AP	-1.94056	0.028335	0.0659521
ptc-miR172a,b-3p,c,f	LF	AP	3.33055	3.41874e-06	1.92304e-05
ptc-miR172b-5p,g-5p	LF	AP	2.21453	0.525469	1
ptc-miR172d-e	LF	AP	-4.18822	0.0611252	1
ptc-miR172g-3p,h-3p	LF	AP	-4.08795	0.105433	1
ptc-miR172h-5p	LF	AP	-4.98863	0.00152255	0.00478011
ptc-miR319a-d	LF	AP	-8.1824	3.0413e-93	2.05288e-91
ptc-miR319e-h	LF	AP	-8.68667	9.36398e-98	1.26414e-95
ptc-miR319i	LF	AP	-7.66785	2.43188e-22	1.09435e-20
ptc-miR3627a	LF	AP	0.320128	0.827195	0.902175
ptc-miR390a-c,d-5p	LF	AP	-3.2217	2.59399e-10	3.73495e-09
ptc-miR390d-3p	LF	AP	-0.728822	0.213564	0.35594
ptc-miR393a-3p,b-3p	LF	AP	-0.203571	0.854687	0.908526
ptc-miR393a-5p,b-5p,c	LF	AP	0.53423	0.565002	0.68256
ptc-miR394a-5p,b-5p	LF	AP	0.717588	0.209545	0.353608
ptc-miR395b-k	LF	AP	1.47557	0.00143598	0.00461564
ptc-miR396a-b	LF	AP	2.44666	1.053e-09	1.0935e-08
ptc-miR396c-d,e-5p	LF	AP	1.39796	0.000225751	0.000923527
ptc-miR396e-3p	LF	AP	1.40466	0.000605212	0.00226955
ptc-miR396f	LF	AP	0.523064	0.38202	0.526252
ptc-miR396g-3p	LF	AP	0.986298	0.186617	0.322991
ptc-miR396g-5p	LF	AP	0.663715	0.104698	0.197967
ptc-miR398a	LF	AP	2.25561	0.321691	1
ptc-miR398b,c-3p	LF	AP	2.44608	3.27774e-08	2.34231e-07
ptc-miR399f-g	LF	AP	3.78731	4.15395e-11	9.34639e-10
ptc-miR403a-b,c-3p,d	LF	AP	0.373204	0.358612	0.504298
ptc-miR403c-5p	LF	AP	1.27	0.000844173	0.00299903
ptc-miR408-3p	LF	AP	3.51124	4.31556e-09	4.16143e-08
ptc-miR475a-3p,b-3p	LF	AP	1.58451	4.81523e-05	0.000232163
ptc-miR475a-5p,b-5p,d-5p	LF	AP	-1.02597	0.0460217	0.100208
ptc-miR477a-5p,b	LF	AP	-3.99217	0.0882459	1
ptc-miR477e-3p	LF	AP	1.27453	0.012015	0.0311929
ptc-miR482c-3p	LF	AP	1.34777	0.00107563	0.00354171
ptc-miR482c-5p	LF	AP	-0.174663	0.774904	0.881139
ptc-miR482d-3p	LF	AP	2.44383	7.34594e-10	8.26419e-09
ptc-miR536	LF	AP	8.10154	6.09603e-10	7.48149e-09
ptc-miR6421-3p	LF	AP	2.39808	2.76663e-10	3.73495e-09
ptc-miR6421-5p	LF	AP	3.04894	0.0444659	0.0984081
ptc-miR6425a-5p,b-5p,c-5p,d-5p,e	LF	AP	-5.02934	0.00229387	0.00703802
ptc-miR6427-3p	LF	AP	-0.0605264	0.935358	0.949423
ptc-miR6427-5p	LF	AP	-0.540473	0.190899	0.326221
ptc-miR6457a	LF	AP	1.45642	0.0914919	0.181638
ptc-miR6457b	LF	AP	3.85848	1.2367e-10	2.3028e-09
ptc-miR6459a-3p	LF	AP	-2.20262	1.36462e-10	2.3028e-09
ptc-miR6459a-5p	LF	AP	-1.24898	0.223757	0.368381
ptc-miR6462a-b,c-3p,d	LF	AP	3.29032	0.172071	1
ptc-miR6478	LF	AP	-0.741196	0.0351052	0.0803254
ptc-miR7817a	LF	AP	1.21866	0.00637721	0.0173673
ptc-miR827	LF	AP	2.1409	0.107626	0.199034
ptc-miR1444d-e	LF	IN2	6.3291	1.06494e-06	9.25238e-06
ptc-miR1450	LF	IN2	1.7584	4.30096e-05	0.000215237
ptc-miR156a-f	LF	IN2	3.33939	1.10344e-06	9.25238e-06
ptc-miR156g-j	LF	IN2	3.36034	1.87186e-06	1.42261e-05
ptc-miR159a-b	LF	IN2	-1.85486	2.81709e-06	1.94636e-05
ptc-miR159c	LF	IN2	-2.3551	0.00234892	0.00870818
ptc-miR159d	LF	IN2	-2.36432	3.4425e-14	7.47514e-13
ptc-miR159e	LF	IN2	-5.67979	4.38971e-05	0.000215237
ptc-miR160a,b-5p,c-5p,d	LF	IN2	-2.29632	6.97161e-06	4.07571e-05
ptc-miR160b-3p,c-3p	LF	IN2	-5.56258	0.000250243	0.00102803
ptc-miR160e-5p,f	LF	IN2	-0.0643038	0.882161	0.922798
ptc-miR162a-b	LF	IN2	-0.506801	0.204159	0.360839
ptc-miR164a-e	LF	IN2	1.96088	1.2193e-05	6.8642e-05
ptc-miR166a-m	LF	IN2	1.30307	0.00582898	0.019689
ptc-miR166n-o,q	LF	IN2	-1.04047	0.031678	0.0853791
ptc-miR166p	LF	IN2	1.14394	0.0360772	0.0929446
ptc-miR167a-d	LF	IN2	3.34695	0.00513889	0.0177525
ptc-miR167e	LF	IN2	4.40998	1.50598e-15	3.81515e-14
ptc-miR167f-3p,g-3p,h-3p	LF	IN2	2.98552	8.72337e-07	8.83969e-06
ptc-miR167f-5p,g-5p	LF	IN2	4.87449	1.24573e-08	1.57793e-07
ptc-miR168a-3p,b-3p	LF	IN2	-2.29086	1.00997e-15	3.07031e-14
ptc-miR168a-5p,b-5p	LF	IN2	-2.60961	1.1185e-06	9.25238e-06
ptc-miR171a-3p,b	LF	IN2	-2.34534	0.00154945	0.0058879
ptc-miR171a-5p	LF	IN2	-1.09882	0.0809271	0.178274
ptc-miR171e-f,g-3p,h-3p,i	LF	IN2	0.14356	0.886372	0.922798
ptc-miR171l-5p	LF	IN2	-2.24733	0.0398936	0.099407
ptc-miR172a,b-3p,c,f	LF	IN2	4.37815	6.97608e-05	0.000331364
ptc-miR172b-5p,g-5p	LF	IN2	-2.18761	0.139417	0.275212
ptc-miR172d-e	LF	IN2	-4.71332	0.0330342	0.0865723
ptc-miR172g-3p,h-3p	LF	IN2	-6.4738	2.63615e-05	0.00013817
ptc-miR172h-5p	LF	IN2	-7.43563	1.17013e-08	1.57793e-07
ptc-miR319a-d	LF	IN2	-8.18024	1.13082e-189	1.71885e-187
ptc-miR319e-h	LF	IN2	-7.88461	9.12651e-70	6.93615e-68
ptc-miR319i	LF	IN2	-7.48435	2.59651e-22	1.31556e-20
ptc-miR3627a	LF	IN2	-1.29813	0.29829	0.4534
ptc-miR390a-c,d-5p	LF	IN2	-1.66902	0.0185954	0.0543557
ptc-miR390d-3p	LF	IN2	0.833677	0.258555	0.427178
ptc-miR393a-3p,b-3p	LF	IN2	0.202151	0.869709	0.922798
ptc-miR393a-5p,b-5p,c	LF	IN2	1.57951	0.271105	0.438131
ptc-miR394a-5p,b-5p	LF	IN2	0.551008	0.349749	0.506303
ptc-miR395b-k	LF	IN2	0.808839	0.0741124	0.176017
ptc-miR396a-b	LF	IN2	2.67971	6.66788e-06	4.05407e-05
ptc-miR396c-d,e-5p	LF	IN2	1.33417	2.38405e-06	1.7256e-05
ptc-miR396e-3p	LF	IN2	1.56395	2.44081e-05	0.000132501
ptc-miR396f	LF	IN2	-0.912258	0.33108	0.488584
ptc-miR396g-3p	LF	IN2	3.04738	0.00263088	0.00952128
ptc-miR396g-5p	LF	IN2	-0.454911	0.44195	0.594482
ptc-miR398a	LF	IN2	-0.763134	0.651605	0.761876
ptc-miR398b,c-3p	LF	IN2	2.42695	5.41137e-06	3.4272e-05
ptc-miR399f-g	LF	IN2	5.06514	8.93807e-10	1.50954e-08
ptc-miR403a-b,c-3p,d	LF	IN2	0.254196	0.567252	0.689778
ptc-miR403c-5p	LF	IN2	0.820107	0.0170176	0.0517336
ptc-miR408-3p	LF	IN2	3.18595	3.35596e-06	2.21785e-05
ptc-miR475a-3p,b-3p	LF	IN2	1.38404	0.00020155	0.000850988
ptc-miR475a-5p,b-5p,d-5p	LF	IN2	-1.73422	0.000152029	0.000700257
ptc-miR477a-5p,b	LF	IN2	-6.20961	0.00983575	0.0325007
ptc-miR477e-3p	LF	IN2	0.903933	0.191695	0.347368
ptc-miR482c-3p	LF	IN2	1.14093	0.00326137	0.0115286
ptc-miR482c-5p	LF	IN2	-0.0669861	0.897541	0.92807
ptc-miR482d-3p	LF	IN2	3.73698	7.7565e-17	2.94747e-15
ptc-miR536	LF	IN2	6.36141	1.15655e-06	9.25238e-06
ptc-miR6421-3p	LF	IN2	2.20559	4.47179e-08	4.85508e-07
ptc-miR6421-5p	LF	IN2	3.19812	0.0468433	0.114842
ptc-miR6425a-5p,b-5p,c-5p,d-5p,e	LF	IN2	-4.85571	0.0112047	0.0354817
ptc-miR6427-3p	LF	IN2	-2.08169	0.000186791	0.000811206
ptc-miR6427-5p	LF	IN2	-2.26251	8.45996e-12	1.60739e-10
ptc-miR6457a	LF	IN2	0.61288	0.474156	0.619904
ptc-miR6457b	LF	IN2	3.7346	3.04872e-08	3.56465e-07
ptc-miR6459a-3p	LF	IN2	-1.97901	6.44145e-09	9.79101e-08
ptc-miR6459a-5p	LF	IN2	-1.98097	0.0320172	0.0853791
ptc-miR6462a-b,c-3p,d	LF	IN2	-0.906955	0.544867	0.680706
ptc-miR6478	LF	IN2	-1.52185	0.00114836	0.00447567
ptc-miR7817a	LF	IN2	1.71702	0.000169723	0.000758759
ptc-miR827	LF	IN2	4.27802	0.0195072	0.0559451
ptc-miR1444d-e	LF	IN3	2.61099	2.67701e-05	0.000131868
ptc-miR1450	LF	IN3	1.55585	0.000402303	0.00152875
ptc-miR156a-f	LF	IN3	4.3147	1.37597e-07	8.71449e-07
ptc-miR156g-j	LF	IN3	4.19787	6.36299e-08	4.92978e-07
ptc-miR159a-b	LF	IN3	-1.56655	8.16288e-05	0.000361888
ptc-miR159c	LF	IN3	-1.22672	0.071235	0.157904
ptc-miR159d	LF	IN3	-2.162	1.09296e-07	7.26818e-07
ptc-miR159e	LF	IN3	-4.73132	6.67188e-08	4.92978e-07
ptc-miR160a,b-5p,c-5p,d	LF	IN3	-1.76279	0.00253808	0.0088833
ptc-miR160b-3p,c-3p	LF	IN3	-5.8072	0.000127667	0.000547733
ptc-miR160e-5p,f	LF	IN3	0.719282	0.176707	0.305221
ptc-miR162a-b	LF	IN3	0.208942	0.619785	0.721624
ptc-miR164a-e	LF	IN3	0.501844	0.28616	0.418234
ptc-miR166a-m	LF	IN3	1.84055	0.000177475	0.000737629
ptc-miR166n-o,q	LF	IN3	-0.862671	0.0947354	0.196872
ptc-miR166p	LF	IN3	2.15727	0.000193987	0.000781826
ptc-miR167a-d	LF	IN3	4.68508	9.63329e-09	9.15162e-08
ptc-miR167e	LF	IN3	4.53001	5.66846e-25	1.88476e-23
ptc-miR167f-3p,g-3p,h-3p	LF	IN3	4.56868	2.7391e-11	4.55375e-10
ptc-miR167f-5p,g-5p	LF	IN3	6.78972	1.03402e-28	4.58417e-27
ptc-miR168a-3p,b-3p	LF	IN3	-2.25587	2.28676e-08	1.95416e-07
ptc-miR168a-5p,b-5p	LF	IN3	-2.23602	5.54914e-05	0.000254495
ptc-miR171a-3p,b	LF	IN3	-2.99505	2.46947e-05	0.000126323
ptc-miR171a-5p	LF	IN3	-0.649986	0.406154	0.540185
ptc-miR171e-f,g-3p,h-3p,i	LF	IN3	-0.58544	0.537369	0.655688
ptc-miR171l-5p	LF	IN3	-1.20975	0.219853	0.347537
ptc-miR172a,b-3p,c,f	LF	IN3	0.427831	0.588736	0.699124
ptc-miR172b-5p,g-5p	LF	IN3	-1.72271	0.399805	0.537112
ptc-miR172d-e	LF	IN3	-5.77031	0.00177852	0.00657065
ptc-miR172g-3p,h-3p	LF	IN3	-7.64927	9.60945e-08	6.72662e-07
ptc-miR172h-5p	LF	IN3	-8.30849	2.13328e-10	2.57933e-09
ptc-miR319a-d	LF	IN3	-8.0373	8.30452e-103	1.1045e-100
ptc-miR319e-h	LF	IN3	-7.84781	9.00926e-42	5.99116e-40
ptc-miR319i	LF	IN3	-7.21957	2.85699e-18	7.5996e-17
ptc-miR3627a	LF	IN3	0.064254	0.964351	0.979074
ptc-miR390a-c,d-5p	LF	IN3	-1.13372	0.116146	0.220677
ptc-miR390d-3p	LF	IN3	1.13518	0.142453	0.256031
ptc-miR393a-3p,b-3p	LF	IN3	-1.10532	0.237381	0.362892
ptc-miR393a-5p,b-5p,c	LF	IN3	-0.488362	0.561947	0.673323
ptc-miR394a-5p,b-5p	LF	IN3	-0.271994	0.625172	0.721624
ptc-miR395b-k	LF	IN3	1.55961	0.00196992	0.00708105
ptc-miR396a-b	LF	IN3	3.89696	1.89575e-16	4.20225e-15
ptc-miR396c-d,e-5p	LF	IN3	1.14762	0.0127059	0.0344873
ptc-miR396e-3p	LF	IN3	0.234874	0.607925	0.715522
ptc-miR396f	LF	IN3	-0.570449	0.432785	0.558839
ptc-miR396g-3p	LF	IN3	0.684461	0.380968	0.526683
ptc-miR396g-5p	LF	IN3	-0.477006	0.366429	0.518458
ptc-miR398a	LF	IN3	-0.431505	0.796177	0.848374
ptc-miR398b,c-3p	LF	IN3	3.10093	4.4004e-10	4.87711e-09
ptc-miR399f-g	LF	IN3	4.49293	2.07364e-10	2.57933e-09
ptc-miR403a-b,c-3p,d	LF	IN3	0.511859	0.224723	0.347537
ptc-miR403c-5p	LF	IN3	1.44037	0.00664373	0.0200822
ptc-miR408-3p	LF	IN3	3.09688	5.86651e-06	3.12098e-05
ptc-miR475a-3p,b-3p	LF	IN3	1.60368	0.000209241	0.000818503
ptc-miR475a-5p,b-5p,d-5p	LF	IN3	-1.46568	0.00645074	0.0199523
ptc-miR477e-3p	LF	IN3	1.67127	0.0108185	0.0306142
ptc-miR482c-3p	LF	IN3	1.31522	0.00300576	0.0102504
ptc-miR482c-5p	LF	IN3	-0.712628	0.218677	0.347537
ptc-miR482d-3p	LF	IN3	3.79282	6.42658e-15	1.22105e-13
ptc-miR536	LF	IN3	7.09621	5.19412e-09	5.31398e-08
ptc-miR6421-3p	LF	IN3	2.48877	2.35087e-08	1.95416e-07
ptc-miR6421-5p	LF	IN3	3.43788	0.0310445	0.077904
ptc-miR6425a-5p,b-5p,c-5p,d-5p,e	LF	IN3	-4.58914	0.012475	0.0344873
ptc-miR6427-3p	LF	IN3	-2.42267	3.55119e-05	0.000168681
ptc-miR6427-5p	LF	IN3	-2.16697	2.02362e-07	1.22337e-06
ptc-miR6457a	LF	IN3	0.40241	0.629386	0.721624
ptc-miR6457b	LF	IN3	4.21662	2.03605e-10	2.57933e-09
ptc-miR6459a-3p	LF	IN3	-1.95583	1.13652e-06	6.57207e-06
ptc-miR6459a-5p	LF	IN3	-2.17377	0.0171041	0.0454969
ptc-miR6462a-b,c-3p,d	LF	IN3	-2.55166	0.0178135	0.0464548
ptc-miR6478	LF	IN3	-1.24432	0.00884866	0.0255842
ptc-miR7817a	LF	IN3	1.09467	0.0390129	0.0926555
ptc-miR827	LF	IN3	4.93211	0.00534784	0.0173479
ptc-miR1444d-e	LF	IN4	2.65413	1.00098e-06	5.58878e-06
ptc-miR1450	LF	IN4	1.536	0.00357625	0.0116882
ptc-miR156a-f	LF	IN4	4.0146	2.23829e-10	2.25217e-09
ptc-miR156g-j	LF	IN4	4.09118	1.23899e-09	1.10683e-08
ptc-miR159a-b	LF	IN4	-1.36169	5.07176e-05	0.000219231
ptc-miR159c	LF	IN4	-1.39942	0.0219148	0.0564729
ptc-miR159d	LF	IN4	-1.92856	1.26915e-07	8.50328e-07
ptc-miR159e	LF	IN4	-5.49839	0.000157182	0.00061948
ptc-miR160a,b-5p,c-5p,d	LF	IN4	-1.78788	8.73572e-05	0.000354723
ptc-miR160b-3p,c-3p	LF	IN4	-5.4307	0.000236051	0.000878635
ptc-miR160e-5p,f	LF	IN4	0.369651	0.447635	0.570793
ptc-miR162a-b	LF	IN4	0.770475	0.0393147	0.0975588
ptc-miR164a-e	LF	IN4	-0.0620109	0.88413	0.925573
ptc-miR166a-m	LF	IN4	2.24004	1.83737e-07	1.11913e-06
ptc-miR166n-o,q	LF	IN4	-0.326618	0.534664	0.645451
ptc-miR166p	LF	IN4	2.02974	5.49192e-06	2.72562e-05
ptc-miR167a-d	LF	IN4	3.20568	NA	1
ptc-miR167e	LF	IN4	3.65338	3.4455e-17	9.23393e-16
ptc-miR167f-3p,g-3p,h-3p	LF	IN4	3.58827	3.48361e-11	5.1867e-10
ptc-miR167f-5p,g-5p	LF	IN4	6.77264	1.07727e-36	4.81183e-35
ptc-miR168a-3p,b-3p	LF	IN4	-2.25787	2.35301e-10	2.25217e-09
ptc-miR168a-5p,b-5p	LF	IN4	-1.95368	8.11109e-05	0.000339652
ptc-miR171a-3p,b	LF	IN4	-3.25941	9.46444e-07	5.51407e-06
ptc-miR171a-5p	LF	IN4	-0.974864	0.136519	0.243914
ptc-miR171e-f,g-3p,h-3p,i	LF	IN4	-0.379978	0.693902	0.768453
ptc-miR171l-5p	LF	IN4	-0.954412	0.31754	0.462504
ptc-miR172a,b-3p,c,f	LF	IN4	-0.464827	0.519983	0.639245
ptc-miR172b-5p,g-5p	LF	IN4	-2.59974	0.0389083	0.0975588
ptc-miR172d-e	LF	IN4	-6.79687	3.05089e-06	1.63528e-05
ptc-miR172g-3p,h-3p	LF	IN4	-8.40097	8.3661e-11	1.12106e-09
ptc-miR172h-5p	LF	IN4	-8.50245	1.85161e-11	3.10145e-10
ptc-miR2111a-b	LF	IN4	0.961261	0.798622	1
ptc-miR319a-d	LF	IN4	-7.98865	2.30973e-126	3.09504e-124
ptc-miR319e-h	LF	IN4	-7.05281	1.31098e-65	8.78358e-64
ptc-miR319i	LF	IN4	-7.06593	2.098e-19	7.02831e-18
ptc-miR3627a	LF	IN4	0.635552	0.656183	0.738903
ptc-miR390a-c,d-5p	LF	IN4	-0.757755	0.252102	0.383882
ptc-miR390d-3p	LF	IN4	1.18437	0.0689606	0.150992
ptc-miR393a-3p,b-3p	LF	IN4	-1.748	0.0168713	0.0465709
ptc-miR393a-5p,b-5p,c	LF	IN4	-0.820842	0.239999	0.382856
ptc-miR394a-5p,b-5p	LF	IN4	-0.573254	0.362708	0.495948
ptc-miR395b-k	LF	IN4	1.2492	0.00772799	0.0230123
ptc-miR396a-b	LF	IN4	2.65726	9.84269e-06	4.71043e-05
ptc-miR396c-d,e-5p	LF	IN4	1.09543	0.0151262	0.0431258
ptc-miR396e-3p	LF	IN4	-0.620712	0.0943164	0.183165
ptc-miR396f	LF	IN4	0.0449786	0.950648	0.965051
ptc-miR396g-3p	LF	IN4	0.141946	0.80404	0.855091
ptc-miR396g-5p	LF	IN4	-0.630605	0.192315	0.316946
ptc-miR398a	LF	IN4	-1.18805	0.32961	0.469869
ptc-miR398b,c-3p	LF	IN4	2.31815	1.62464e-07	1.03667e-06
ptc-miR399f-g	LF	IN4	4.61873	1.0905e-15	2.43546e-14
ptc-miR403a-b,c-3p,d	LF	IN4	0.514968	0.182445	0.309464
ptc-miR403c-5p	LF	IN4	2.00238	2.84608e-05	0.000131509
ptc-miR408-3p	LF	IN4	3.28976	8.18221e-09	6.4495e-08
ptc-miR475a-3p,b-3p	LF	IN4	1.33788	0.000349738	0.00126662
ptc-miR475a-5p,b-5p,d-5p	LF	IN4	-0.64143	0.22387	0.361429
ptc-miR477a-5p,b	LF	IN4	-3.68836	0.124207	1
ptc-miR477e-3p	LF	IN4	1.46942	0.0053532	0.0166821
ptc-miR482c-3p	LF	IN4	1.20381	0.000962343	0.00339352
ptc-miR482c-5p	LF	IN4	-0.221884	0.65619	0.738903
ptc-miR482d-3p	LF	IN4	3.12611	2.27235e-13	4.34993e-12
ptc-miR536	LF	IN4	4.73026	9.81221e-11	1.19531e-09
ptc-miR6421-3p	LF	IN4	2.64341	6.99433e-09	5.85775e-08
ptc-miR6421-5p	LF	IN4	4.55603	0.00419574	0.0133864
ptc-miR6425a-5p,b-5p,c-5p,d-5p,e	LF	IN4	-4.41046	0.00712561	0.0217007
ptc-miR6427-3p	LF	IN4	-2.76017	6.18721e-08	4.36361e-07
ptc-miR6427-5p	LF	IN4	-2.06042	6.1186e-08	4.36361e-07
ptc-miR6457a	LF	IN4	-0.501806	0.397805	0.527781
ptc-miR6457b	LF	IN4	4.27549	1.27022e-10	1.41841e-09
ptc-miR6459a-3p	LF	IN4	-1.82282	4.40442e-05	0.000196731
ptc-miR6459a-5p	LF	IN4	-1.96733	0.0184279	0.0493868
ptc-miR6462a-b,c-3p,d	LF	IN4	-2.04702	0.0942861	0.183165
ptc-miR6478	LF	IN4	-0.805962	0.122067	0.224068
ptc-miR7817a	LF	IN4	0.749126	0.110301	0.210741
ptc-miR827	LF	IN4	2.70357	0.0501639	0.120035
ptc-miR1444d-e	LF	IN5	1.9544	0.000415749	0.00152045
ptc-miR1450	LF	IN5	1.17889	0.00257216	0.00765665
ptc-miR156a-f	LF	IN5	4.06955	1.49675e-08	1.06435e-07
ptc-miR156g-j	LF	IN5	3.93328	4.20253e-09	3.36203e-08
ptc-miR159a-b	LF	IN5	-1.25994	0.00023276	0.000961074
ptc-miR159c	LF	IN5	-1.91831	0.00239081	0.00728627
ptc-miR159d	LF	IN5	-2.20558	8.91919e-11	1.14166e-09
ptc-miR159e	LF	IN5	-5.15079	0.000148029	0.00065337
ptc-miR160a,b-5p,c-5p,d	LF	IN5	-1.19426	0.0303792	0.0733687
ptc-miR160b-3p,c-3p	LF	IN5	-4.49977	0.0122226	0.0325937
ptc-miR160e-5p,f	LF	IN5	0.707518	0.175251	0.299095
ptc-miR162a-b	LF	IN5	0.332269	0.370052	0.538257
ptc-miR164a-e	LF	IN5	-0.814252	0.0613467	0.122563
ptc-miR166a-m	LF	IN5	2.326	7.26343e-10	7.15168e-09
ptc-miR166n-o,q	LF	IN5	-0.0438212	0.925948	0.971486
ptc-miR166p	LF	IN5	2.23135	2.76255e-07	1.47336e-06
ptc-miR167a-d	LF	IN5	3.00282	NA	1
ptc-miR167e	LF	IN5	2.61366	5.06047e-09	3.81023e-08
ptc-miR167f-3p,g-3p,h-3p	LF	IN5	3.00941	2.41077e-08	1.54289e-07
ptc-miR167f-5p,g-5p	LF	IN5	5.73282	2.652e-29	1.13152e-27
ptc-miR168a-3p,b-3p	LF	IN5	-2.35007	2.15933e-13	3.45492e-12
ptc-miR168a-5p,b-5p	LF	IN5	-1.96079	2.70697e-06	1.38597e-05
ptc-miR171a-3p,b	LF	IN5	-2.86596	0.000358246	0.00138956
ptc-miR171a-5p	LF	IN5	-0.187852	0.808996	0.908347
ptc-miR171e-f,g-3p,h-3p,i	LF	IN5	-0.840397	0.399359	0.558827
ptc-miR171l-5p	LF	IN5	-2.37469	0.00865874	0.0235813
ptc-miR172a,b-3p,c,f	LF	IN5	-0.489174	0.47036	0.633749
ptc-miR172b-5p,g-5p	LF	IN5	-2.12112	0.185449	0.308279
ptc-miR172d-e	LF	IN5	-6.40331	4.94633e-05	0.000226118
ptc-miR172g-3p,h-3p	LF	IN5	-8.19074	1.75491e-09	1.60449e-08
ptc-miR172h-5p	LF	IN5	-8.12396	3.89133e-10	4.52809e-09
ptc-miR2111a-b	LF	IN5	-0.0233051	0.994601	1
ptc-miR319a-d	LF	IN5	-7.81022	2.2698e-135	2.90535e-133
ptc-miR319e-h	LF	IN5	-7.47141	9.57098e-69	6.12543e-67
ptc-miR319i	LF	IN5	-7.05679	1.46702e-19	4.69446e-18
ptc-miR3627a	LF	IN5	-2.54461	0.0188883	0.0483541
ptc-miR390a-c,d-5p	LF	IN5	-0.853998	0.190437	0.312512
ptc-miR390d-3p	LF	IN5	0.0487865	0.942304	0.974964
ptc-miR393a-3p,b-3p	LF	IN5	-2.41287	0.00192474	0.00600895
ptc-miR393a-5p,b-5p,c	LF	IN5	-1.33321	0.0542543	0.112009
ptc-miR394a-5p,b-5p	LF	IN5	-0.855426	0.12309	0.228341
ptc-miR395b-k	LF	IN5	1.37912	0.00266932	0.00776531
ptc-miR396a-b	LF	IN5	1.7939	1.90513e-05	9.3791e-05
ptc-miR396c-d,e-5p	LF	IN5	0.470116	0.18509	0.308279
ptc-miR396e-3p	LF	IN5	-1.17908	0.00111373	0.00365532
ptc-miR396f	LF	IN5	-1.45155	0.0229187	0.0564153
ptc-miR396g-3p	LF	IN5	-0.4752	0.417473	0.574587
ptc-miR396g-5p	LF	IN5	-0.965106	0.0193372	0.0485326
ptc-miR398a	LF	IN5	-3.52468	0.00685458	0.0190736
ptc-miR398b,c-3p	LF	IN5	2.36562	8.09541e-08	4.93435e-07
ptc-miR399f-g	LF	IN5	4.70993	1.88309e-15	4.01726e-14
ptc-miR403a-b,c-3p,d	LF	IN5	0.676358	0.0622388	0.122563
ptc-miR403c-5p	LF	IN5	1.62933	3.78092e-05	0.000179244
ptc-miR408-3p	LF	IN5	2.70517	1.058e-07	5.88802e-07
ptc-miR475a-3p,b-3p	LF	IN5	1.25821	0.00132141	0.00422851
ptc-miR475a-5p,b-5p,d-5p	LF	IN5	-0.329567	0.582183	0.730582
ptc-miR477a-5p,b	LF	IN5	-4.24504	0.1023	1
ptc-miR477e-3p	LF	IN5	1.69989	0.00054903	0.00189935
ptc-miR482c-3p	LF	IN5	1.36145	0.000390535	0.00147025
ptc-miR482c-5p	LF	IN5	-0.0236105	0.966371	0.974964
ptc-miR482d-3p	LF	IN5	2.92228	6.04774e-13	8.60123e-12
ptc-miR536	LF	IN5	5.79345	6.11422e-10	6.52183e-09
ptc-miR6421-3p	LF	IN5	2.70657	1.78939e-13	3.27202e-12
ptc-miR6421-5p	LF	IN5	3.11943	0.046637	0.0994923
ptc-miR6425a-5p,b-5p,c-5p,d-5p,e	LF	IN5	-5.54765	0.000226671	0.000961074
ptc-miR6427-3p	LF	IN5	-2.84206	1.86589e-08	1.25702e-07
ptc-miR6427-5p	LF	IN5	-2.12593	3.16828e-09	2.7036e-08
ptc-miR6457a	LF	IN5	-0.237158	0.757429	0.865633
ptc-miR6457b	LF	IN5	5.26422	1.10494e-16	2.82865e-15
ptc-miR6459a-3p	LF	IN5	-1.84526	8.61707e-08	5.01357e-07
ptc-miR6459a-5p	LF	IN5	-2.00912	0.0368742	0.082782
ptc-miR6462a-b,c-3p,d	LF	IN5	-2.02012	0.127042	0.230901
ptc-miR6478	LF	IN5	-0.578775	0.0911719	0.176818
ptc-miR7817a	LF	IN5	1.07939	0.0131491	0.0343485
ptc-miR827	LF	IN5	3.53263	0.0323617	0.0753145
ptc-miR1444d-e	LF	IN9	2.28035	6.8034e-07	3.64662e-06
ptc-miR1450	LF	IN9	0.390843	0.291549	0.449052
ptc-miR156a-f	LF	IN9	2.17625	2.59109e-05	0.000128595
ptc-miR156g-j	LF	IN9	3.04297	3.77978e-10	2.53246e-09
ptc-miR159a-b	LF	IN9	-0.884737	0.00323263	0.00984484
ptc-miR159c	LF	IN9	-1.53469	0.00361571	0.0107668
ptc-miR159d	LF	IN9	-2.3535	8.76266e-14	1.1742e-12
ptc-miR159e	LF	IN9	-0.456516	0.577747	0.712796
ptc-miR160a,b-5p,c-5p,d	LF	IN9	-0.909106	0.048767	0.1054
ptc-miR160b-3p,c-3p	LF	IN9	-3.47877	0.0440966	0.0984824
ptc-miR160e-5p,f	LF	IN9	1.31252	0.00206445	0.00658658
ptc-miR162a-b	LF	IN9	0.184227	0.5916	0.716244
ptc-miR164a-e	LF	IN9	-2.50696	1.98272e-08	1.15515e-07
ptc-miR166a-m	LF	IN9	2.82654	2.09216e-13	2.54863e-12
ptc-miR166n-o,q	LF	IN9	2.63556	1.02098e-10	7.60063e-10
ptc-miR166p	LF	IN9	2.61002	5.93041e-11	4.67456e-10
ptc-miR167a-d	LF	IN9	2.39335	0.000220059	0.000796971
ptc-miR167e	LF	IN9	2.94057	3.85089e-16	5.73354e-15
ptc-miR167f-3p,g-3p,h-3p	LF	IN9	4.01515	1.39619e-16	2.33862e-15
ptc-miR167f-5p,g-5p	LF	IN9	5.14511	7.26275e-29	3.24403e-27
ptc-miR168a-3p,b-3p	LF	IN9	-1.7736	1.58569e-08	9.65828e-08
ptc-miR168a-5p,b-5p	LF	IN9	-1.65126	2.71817e-05	0.000130084
ptc-miR171a-3p,b	LF	IN9	-4.20601	1.92095e-10	1.35478e-09
ptc-miR171a-5p	LF	IN9	-0.118957	0.85809	0.884493
ptc-miR171e-f,g-3p,h-3p,i	LF	IN9	-0.114149	0.89203	0.905545
ptc-miR171l-5p	LF	IN9	-1.13259	0.149704	0.272249
ptc-miR172a,b-3p,c,f	LF	IN9	-0.138666	0.832648	0.884493
ptc-miR172b-5p,g-5p	LF	IN9	-0.748101	0.678148	1
ptc-miR172d-e	LF	IN9	-4.12265	0.0610654	1
ptc-miR172g-3p,h-3p	LF	IN9	-7.77976	3.50591e-09	2.2371e-08
ptc-miR172h-5p	LF	IN9	-5.31505	0.000158319	0.000617223
ptc-miR2111a-b	LF	IN9	-5.16244	6.51487e-05	0.000290997
ptc-miR319a-d	LF	IN9	-7.98997	9.69962e-155	1.29975e-152
ptc-miR319e-h	LF	IN9	-7.58392	1.22233e-65	8.18964e-64
ptc-miR319i	LF	IN9	-7.17971	6.90819e-22	1.8514e-20
ptc-miR3627a	LF	IN9	1.20792	0.443674	0.588636
ptc-miR390a-c,d-5p	LF	IN9	-1.91698	0.000157631	0.000617223
ptc-miR390d-3p	LF	IN9	-2.21775	1.4798e-06	7.62668e-06
ptc-miR393a-3p,b-3p	LF	IN9	-2.02367	0.00318292	0.00984484
ptc-miR393a-5p,b-5p,c	LF	IN9	-1.53991	0.00927525	0.0258934
ptc-miR394a-5p,b-5p	LF	IN9	-1.47627	0.00529189	0.0154155
ptc-miR395b-k	LF	IN9	1.45796	0.00072477	0.00236876
ptc-miR396a-b	LF	IN9	-1.90294	1.50477e-07	8.40161e-07
ptc-miR396c-d,e-5p	LF	IN9	-0.82246	0.00972085	0.0260519
ptc-miR396e-3p	LF	IN9	0.734428	0.0450346	0.0989284
ptc-miR396f	LF	IN9	-1.7228	0.000423276	0.00145433
ptc-miR396g-3p	LF	IN9	0.240447	0.672379	0.770075
ptc-miR396g-5p	LF	IN9	-0.901188	0.0170662	0.0439782
ptc-miR398a	LF	IN9	2.89172	0.145407	1
ptc-miR398b,c-3p	LF	IN9	3.04343	4.88364e-13	5.4534e-12
ptc-miR399f-g	LF	IN9	4.55425	1.07681e-18	2.06132e-17
ptc-miR403a-b,c-3p,d	LF	IN9	-0.165273	0.628542	0.740489
ptc-miR403c-5p	LF	IN9	0.81368	0.0432612	0.0982543
ptc-miR408-3p	LF	IN9	3.47337	6.27832e-12	5.60863e-11
ptc-miR475a-3p,b-3p	LF	IN9	0.961516	0.00737974	0.0210401
ptc-miR475a-5p,b-5p,d-5p	LF	IN9	-0.274465	0.559831	0.701097
ptc-miR477a-5p,b	LF	IN9	-4.36505	0.0198621	0.0502173
ptc-miR477e-3p	LF	IN9	1.52664	0.000260425	0.000918342
ptc-miR482c-3p	LF	IN9	1.31326	0.00014312	0.000599315
ptc-miR482c-5p	LF	IN9	0.980574	0.053047	0.109358
ptc-miR482d-3p	LF	IN9	3.56992	1.17249e-21	2.61857e-20
ptc-miR536	LF	IN9	7.71184	3.8037e-12	3.79392e-11
ptc-miR6421-3p	LF	IN9	2.6775	3.9638e-12	3.79392e-11
ptc-miR6421-5p	LF	IN9	5.34958	0.000532258	0.00178306
ptc-miR6425a-5p,b-5p,c-5p,d-5p,e	LF	IN9	-5.33811	0.000204502	0.000761202
ptc-miR6427-3p	LF	IN9	-2.15671	0.000161215	0.000617223
ptc-miR6427-5p	LF	IN9	-2.29299	2.08134e-11	1.74312e-10
ptc-miR6457a	LF	IN9	1.44324	0.0514544	0.107733
ptc-miR6457b	LF	IN9	6.06472	4.99561e-24	1.67353e-22
ptc-miR6459a-3p	LF	IN9	-1.43872	0.000116313	0.000502772
ptc-miR6459a-5p	LF	IN9	-0.984967	0.299253	0.45056
ptc-miR6462a-b,c-3p,d	LF	IN9	0.894092	0.528003	0.673832
ptc-miR6478	LF	IN9	0.379667	0.295929	0.45056
ptc-miR7817a	LF	IN9	0.54428	0.160399	0.279135
ptc-miR827	LF	IN9	6.39494	6.20876e-05	0.000286887
